# Supplementary material for: Characterization of a lactate metabolism-related signature for evaluation of immune features and prediction prognosis in glioma
Source: Front Neurol. 2023 Jan 9;13:1064349. doi: 10.3389/fneur.2022.1064349 (PMC9868722; doi:10.3389/fneur.2022.1064349)
Supplement: Supplementary Table 1 — Clinical information in the included datasets. [file Table_1.XLSX]

## Sheet: CGGA-693
CGGA-693 dataset
CGGA_ID	PRS_type	Histology	Grade	Gender	Age	OS	Censor	Radio_status	Chemo_status	IDH_mutation_status	1p19q_codeletion_status	MGMTp_methylation_status
CGGA_1002	Primary	AA	WHO III	Female	43	305	1	1	1	Wildtype	Non-codel	methylated
CGGA_1003	Primary	O	WHO II	Female	47	3817	0	0	1	Mutant	Codel	un-methylated
CGGA_1010	Primary	A	WHO II	Male	45	246	1	1	1	Mutant	NA	un-methylated
CGGA_1012	Recurrent	rO	WHO II	Male	45	3679	1	1	1	Mutant	Non-codel	un-methylated
CGGA_1014	Primary	A	WHO II	Male	42	263	1	0	1	Wildtype	Non-codel	un-methylated
CGGA_1017	Primary	GBM	WHO IV	Female	29	768	1	1	0	Wildtype	Non-codel	un-methylated
CGGA_1018	Recurrent	rO	WHO II	Male	50	2527	1	1	1	Mutant	Codel	methylated
CGGA_103	Primary	AA	WHO III	Male	56	1188	1	1	0	Mutant	Non-codel	un-methylated
CGGA_1030	Primary	A	WHO II	Female	40	3664	0	1	1	Mutant	Non-codel	methylated
CGGA_1032	Primary	A	WHO II	Female	41	643	1	NA	NA	Wildtype	NA	methylated
CGGA_1033	Primary	OA	WHO II	Male	44	1322	0	0	1	NA	Non-codel	un-methylated
CGGA_1036	Primary	GBM	WHO IV	Male	41	806	1	1	1	Wildtype	Non-codel	methylated
CGGA_1037	Primary	A	WHO II	Male	44	780	0	1	0	NA	Codel	methylated
CGGA_1041	Primary	GBM	WHO IV	Male	58	3593	0	1	1	Wildtype	Non-codel	un-methylated
CGGA_1048	Primary	A	WHO II	Female	27	703	0	0	1	Wildtype	Non-codel	NA
CGGA_1051	Primary	A	WHO II	Male	47	838	1	NA	NA	Wildtype	Codel	NA
CGGA_1055	Primary	AA	WHO III	Male	43	1611	1	1	1	Mutant	Non-codel	un-methylated
CGGA_1057	Primary	A	WHO II	Female	57	1549	1	1	1	Wildtype	Non-codel	un-methylated
CGGA_1058	Recurrent	rA	WHO II	Male	34	995	1	1	1	Mutant	Non-codel	un-methylated
CGGA_106	Recurrent	rA	WHO II	Male	30	5028	0	0	1	Wildtype	Non-codel	un-methylated
CGGA_1063	Primary	A	WHO II	Male	29	NA	NA	NA	NA	Mutant	NA	methylated
CGGA_1065	Primary	O	WHO II	Female	48	3412	0	1	1	Mutant	Codel	un-methylated
CGGA_1066	Primary	A	WHO II	Female	34	723	1	1	0	Mutant	Non-codel	un-methylated
CGGA_1069	Recurrent	rA	WHO II	Male	47	NA	NA	NA	NA	Mutant	Non-codel	methylated
CGGA_107	Recurrent	rAA	WHO III	Female	38	2156	1	0	0	Wildtype	Non-codel	un-methylated
CGGA_1075	Primary	GBM	WHO IV	Male	72	398	1	1	1	Wildtype	Non-codel	un-methylated
CGGA_108	Recurrent	rAA	WHO III	Male	44	366	1	0	1	Wildtype	Non-codel	un-methylated
CGGA_1082	Primary	A	WHO II	Female	55	NA	NA	NA	NA	Mutant	Non-codel	un-methylated
CGGA_1086	Primary	GBM	WHO IV	Female	65	1977	1	1	1	Wildtype	NA	methylated
CGGA_1087	Primary	O	WHO II	Female	36	701	0	0	1	Mutant	Codel	un-methylated
CGGA_1097	Primary	A	WHO II	Male	30	1378	1	1	1	Wildtype	Non-codel	methylated
CGGA_1100	Primary	O	WHO II	Female	61	3314	0	1	1	Mutant	NA	methylated
CGGA_1101	Primary	A	WHO II	Female	35	214	1	0	0	Wildtype	NA	un-methylated
CGGA_1103	Primary	GBM	WHO IV	Female	35	585	1	1	1	Mutant	Non-codel	methylated
CGGA_1106	Primary	GBM	WHO IV	Male	37	420	1	1	0	Wildtype	Non-codel	methylated
CGGA_1108	Primary	AA	WHO III	Female	39	684	1	1	1	Wildtype	Non-codel	un-methylated
CGGA_1111	Primary	AA	WHO III	Male	45	2696	1	1	1	Mutant	Non-codel	methylated
CGGA_112	Primary	A	WHO II	Male	17	1534	1	1	1	Mutant	Non-codel	un-methylated
CGGA_1120	Primary	AOA	WHO III	Female	58	422	1	1	1	Mutant	NA	methylated
CGGA_1121	Recurrent	rAA	WHO III	Female	29	3278	0	1	1	Mutant	Non-codel	methylated
CGGA_1126	Primary	AA	WHO III	Male	44	784	1	1	1	Mutant	Non-codel	methylated
CGGA_1127	Primary	O	WHO II	Male	33	2630	1	1	1	NA	Codel	un-methylated
CGGA_1130	Recurrent	rGBM	WHO IV	Female	23	402	1	1	0	Mutant	Non-codel	methylated
CGGA_1131	Primary	AA	WHO III	Female	46	3251	0	1	1	Mutant	Non-codel	methylated
CGGA_1132	Recurrent	rAO	WHO III	Female	33	3251	0	1	1	Mutant	Codel	methylated
CGGA_1134	Primary	GBM	WHO IV	Female	56	59	1	0	1	Wildtype	Non-codel	methylated
CGGA_1135	Primary	GBM	WHO IV	Male	40	1244	1	1	1	Wildtype	Non-codel	un-methylated
CGGA_1137	Primary	AA	WHO III	Male	58	3237	0	1	NA	Wildtype	NA	methylated
CGGA_1138	Primary	GBM	WHO IV	Male	54	411	1	1	1	Wildtype	Non-codel	un-methylated
CGGA_1141	Primary	AA	WHO III	Male	65	432	1	NA	NA	Wildtype	Non-codel	un-methylated
CGGA_1142	Primary	GBM	WHO IV	Male	60	1005	1	1	1	Wildtype	Non-codel	un-methylated
CGGA_1144	Primary	AA	WHO III	Female	39	2505	0	1	1	Wildtype	Non-codel	un-methylated
CGGA_1147	Primary	A	WHO II	Male	36	3215	0	0	1	Mutant	Non-codel	un-methylated
CGGA_1148	Primary	A	WHO II	Male	37	596	1	1	1	Mutant	Non-codel	un-methylated
CGGA_1152	Primary	A	WHO II	Male	13	3201	0	0	1	Wildtype	Non-codel	un-methylated
CGGA_1154	Recurrent	rAA	WHO III	Female	33	369	1	NA	NA	Mutant	Non-codel	un-methylated
CGGA_1155	Primary	AA	WHO III	Male	43	1373	1	1	1	Mutant	Codel	methylated
CGGA_1156	Primary	A	WHO II	Female	41	3194	0	1	1	Mutant	Non-codel	methylated
CGGA_1157	Primary	A	WHO II	Male	64	727	1	1	1	Wildtype	Non-codel	methylated
CGGA_1158	Primary	O	WHO II	Male	39	3188	0	1	1	Mutant	Codel	un-methylated
CGGA_1159	Primary	A	WHO II	Male	51	3181	0	0	1	Mutant	Non-codel	un-methylated
CGGA_1161	Primary	AA	WHO III	Male	36	3180	0	1	1	Mutant	Non-codel	un-methylated
CGGA_1162	Primary	AOA	WHO III	Male	39	3174	0	1	1	NA	Codel	un-methylated
CGGA_1164	Recurrent	rGBM	WHO IV	Female	38	1022	1	0	1	Mutant	Codel	un-methylated
CGGA_1169	Primary	AA	WHO III	Male	30	1765	1	1	1	Mutant	Non-codel	un-methylated
CGGA_1172	Primary	GBM	WHO IV	Female	36	3131	0	1	1	Mutant	Non-codel	methylated
CGGA_1178	Recurrent	rAA	WHO III	Male	41	422	1	1	1	Mutant	Non-codel	un-methylated
CGGA_1181	Primary	A	WHO II	Male	36	318	0	1	1	Mutant	Non-codel	methylated
CGGA_1183	Primary	AA	WHO III	Female	25	408	1	1	1	Wildtype	Non-codel	un-methylated
CGGA_1184	Recurrent	rAA	WHO III	Male	46	156	1	1	0	Mutant	Non-codel	methylated
CGGA_1185	Recurrent	rAA	WHO III	Female	50	731	1	1	1	Wildtype	Non-codel	un-methylated
CGGA_1191	Primary	AO	WHO III	Male	53	3082	0	0	1	Mutant	Codel	methylated
CGGA_1192	Primary	A	WHO II	Female	43	3080	0	1	1	Mutant	Non-codel	methylated
CGGA_1195	Primary	AA	WHO III	Male	43	476	1	0	0	Mutant	Non-codel	un-methylated
CGGA_1198	Primary	O	WHO II	Male	30	3066	0	0	1	Mutant	NA	un-methylated
CGGA_120	Recurrent	rGBM	WHO IV	Male	42	288	1	1	1	Wildtype	Non-codel	NA
CGGA_1204	Primary	O	WHO II	Male	53	3056	0	0	1	Mutant	Codel	methylated
CGGA_1205	Primary	AA	WHO III	Female	59	929	1	1	1	Wildtype	NA	un-methylated
CGGA_1207	Primary	AOA	WHO III	Female	49	3049	0	0	1	NA	Codel	methylated
CGGA_1208	Recurrent	rGBM	WHO IV	Male	38	161	1	1	1	Wildtype	Non-codel	un-methylated
CGGA_1211	Primary	O	WHO II	Male	40	3042	0	0	0	Mutant	Codel	un-methylated
CGGA_1212	Primary	AA	WHO III	Male	31	2292	1	1	1	Mutant	Non-codel	methylated
CGGA_1223	Primary	AA	WHO III	Male	42	682	1	1	1	Wildtype	Non-codel	un-methylated
CGGA_1226	Primary	A	WHO II	Female	33	670	1	1	1	Wildtype	Non-codel	un-methylated
CGGA_1228	Primary	A	WHO II	Male	34	2626	0	0	1	Wildtype	Non-codel	NA
CGGA_1232	Primary	AA	WHO III	Male	39	2067	1	1	1	Mutant	Non-codel	methylated
CGGA_1235	Primary	AO	WHO III	Female	32	3004	0	0	0	Mutant	Non-codel	methylated
CGGA_1236	Primary	GBM	WHO IV	Female	47	191	1	0	0	Wildtype	Non-codel	methylated
CGGA_1238	Primary	A	WHO II	Female	11	2996	0	0	0	Wildtype	Non-codel	un-methylated
CGGA_1239	Primary	O	WHO II	Female	44	2997	0	1	NA	Mutant	Codel	methylated
CGGA_1248	Recurrent	rGBM	WHO IV	Male	54	138	1	1	1	Wildtype	Non-codel	un-methylated
CGGA_1255	Recurrent	rGBM	WHO IV	Male	49	118	1	1	1	Wildtype	Non-codel	methylated
CGGA_1256	Primary	GBM	WHO IV	Female	52	2557	0	1	1	NA	Non-codel	methylated
CGGA_1257	Recurrent	rGBM	WHO IV	Male	59	192	1	1	1	Wildtype	Non-codel	un-methylated
CGGA_1260	Recurrent	rGBM	WHO IV	Male	32	177	1	1	1	Wildtype	Non-codel	un-methylated
CGGA_1262	Recurrent	rGBM	WHO IV	Female	69	166	1	1	0	Wildtype	NA	methylated
CGGA_1264	Primary	AO	WHO III	Female	37	2929	0	0	1	Mutant	Codel	methylated
CGGA_1269	Primary	AO	WHO III	Female	35	2923	0	0	1	Mutant	Codel	methylated
CGGA_1273	Recurrent	rAA	WHO III	Male	64	2438	0	1	1	Mutant	Non-codel	un-methylated
CGGA_1282	Primary	GBM	WHO IV	Female	33	1116	1	1	1	Wildtype	Non-codel	un-methylated
CGGA_1286	Primary	O	WHO II	Female	52	2906	0	1	1	Mutant	Codel	un-methylated
CGGA_1291	Primary	AO	WHO III	Male	41	2422	0	1	1	NA	Codel	un-methylated
CGGA_1295	Recurrent	rAA	WHO III	Male	40	310	1	1	1	Mutant	Non-codel	methylated
CGGA_1300	Primary	AA	WHO III	Male	35	1793	1	1	1	Mutant	Non-codel	methylated
CGGA_1303	Primary	AOA	WHO III	Female	45	2861	0	1	1	Mutant	NA	methylated
CGGA_1305	Primary	AA	WHO III	Male	43	2702	1	1	1	Mutant	Non-codel	methylated
CGGA_1309	Primary	AO	WHO III	Male	65	964	0	0	0	NA	Codel	methylated
CGGA_1311	Recurrent	rAO	WHO III	Female	29	1080	1	1	1	Mutant	Codel	methylated
CGGA_1317	Primary	OA	WHO II	Male	45	2864	0	0	0	Mutant	NA	methylated
CGGA_1318	Primary	A	WHO II	Male	39	1497	0	1	0	Mutant	Non-codel	methylated
CGGA_1319	Primary	AO	WHO III	Female	42	2861	0	1	1	Wildtype	Non-codel	methylated
CGGA_1321	Primary	AA	WHO III	Male	46	702	1	1	1	Mutant	Non-codel	methylated
CGGA_1325	Recurrent	rGBM	WHO IV	Male	20	NA	NA	0	0	Wildtype	NA	un-methylated
CGGA_1326	Primary	GBM	WHO IV	Male	45	322	1	1	0	Mutant	Non-codel	un-methylated
CGGA_1334	Primary	A	WHO II	Female	33	146	1	1	1	Wildtype	Non-codel	methylated
CGGA_1335	Primary	O	WHO II	Female	43	2839	0	0	0	Mutant	Codel	un-methylated
CGGA_1337	Recurrent	rGBM	WHO IV	Male	67	2172	1	1	1	NA	Non-codel	un-methylated
CGGA_1339	Primary	O	WHO II	Male	41	2832	0	0	1	Mutant	Codel	un-methylated
CGGA_1345	Primary	O	WHO II	Male	56	2825	0	1	1	Mutant	Codel	methylated
CGGA_135	Primary	AA	WHO III	Female	41	1924	1	1	0	Wildtype	Non-codel	un-methylated
CGGA_1350	Primary	O	WHO II	Male	36	2819	0	0	0	Mutant	NA	methylated
CGGA_1353	Primary	GBM	WHO IV	Male	65	1022	1	1	1	Wildtype	Non-codel	un-methylated
CGGA_1354	Primary	GBM	WHO IV	Female	40	530	1	1	1	Wildtype	Non-codel	methylated
CGGA_1356	Recurrent	rAA	WHO III	Male	52	948	1	1	1	Mutant	Non-codel	methylated
CGGA_1359	Recurrent	rAA	WHO III	Male	21	343	1	1	1	Wildtype	Non-codel	methylated
CGGA_1361	Primary	O	WHO II	Male	40	2804	0	1	1	Mutant	Non-codel	methylated
CGGA_1362	Primary	AA	WHO III	Female	64	2804	0	1	1	Wildtype	Non-codel	un-methylated
CGGA_1365	Primary	GBM	WHO IV	Male	55	253	1	1	1	Wildtype	NA	methylated
CGGA_1368	Primary	O	WHO II	Male	49	2797	0	1	0	Mutant	NA	methylated
CGGA_1369	Primary	AO	WHO III	Female	37	360	0	1	1	Mutant	Non-codel	methylated
CGGA_1371	Primary	GBM	WHO IV	Male	68	2791	0	1	1	Wildtype	Non-codel	methylated
CGGA_1377	Primary	AA	WHO III	Male	28	2780	0	1	1	Mutant	Non-codel	methylated
CGGA_1378	Primary	GBM	WHO IV	Male	47	378	1	1	1	Wildtype	NA	un-methylated
CGGA_1380	Primary	GBM	WHO IV	Male	46	291	1	1	1	Wildtype	Non-codel	methylated
CGGA_1382	Primary	GBM	WHO IV	Male	57	284	1	1	1	Wildtype	Non-codel	methylated
CGGA_1383	Recurrent	rAA	WHO III	Female	47	884	0	1	0	Mutant	Codel	methylated
CGGA_1386	Primary	AO	WHO III	Male	34	2770	0	0	1	NA	Codel	methylated
CGGA_1387	Recurrent	rGBM	WHO IV	Male	41	90	1	0	0	Wildtype	Non-codel	methylated
CGGA_1389	Primary	AO	WHO III	Female	67	1669	1	1	0	Mutant	Codel	methylated
CGGA_139	Primary	GBM	WHO IV	Male	59	694	1	1	1	Mutant	Non-codel	un-methylated
CGGA_1390	Recurrent	rAA	WHO III	Male	50	2050	0	1	1	Mutant	Non-codel	un-methylated
CGGA_1391	Primary	GBM	WHO IV	Male	62	426	0	1	1	Wildtype	Non-codel	un-methylated
CGGA_1392	Primary	GBM	WHO IV	Male	62	473	1	1	1	Wildtype	Non-codel	un-methylated
CGGA_1398	Recurrent	rAA	WHO III	Male	43	554	1	1	1	Mutant	Non-codel	methylated
CGGA_1400	Recurrent	rAO	WHO III	Female	53	2742	0	1	1	NA	Codel	un-methylated
CGGA_1401	Primary	AA	WHO III	Male	39	1680	1	1	1	Mutant	Non-codel	methylated
CGGA_1402	Primary	GBM	WHO IV	Male	30	2742	0	1	1	Wildtype	Non-codel	methylated
CGGA_1403	Primary	GBM	WHO IV	Female	43	679	1	1	1	Wildtype	Non-codel	methylated
CGGA_1404	Primary	AO	WHO III	Female	56	2741	0	1	1	Mutant	Codel	methylated
CGGA_1407	Primary	AO	WHO III	Female	29	2728	0	0	0	Mutant	Codel	methylated
CGGA_1410	Primary	GBM	WHO IV	Female	27	825	1	1	1	Wildtype	Non-codel	methylated
CGGA_1413	Primary	AO	WHO III	Male	35	2720	0	1	1	Mutant	Codel	methylated
CGGA_1415	Recurrent	rGBM	WHO IV	Female	30	2719	0	1	1	Wildtype	Non-codel	methylated
CGGA_1416	Primary	AO	WHO III	Male	42	1933	1	0	0	Mutant	Codel	un-methylated
CGGA_1417	Primary	AO	WHO III	Male	56	2713	0	1	1	Mutant	Codel	methylated
CGGA_1418	Primary	GBM	WHO IV	Female	73	287	1	1	1	Wildtype	NA	un-methylated
CGGA_1419	Recurrent	rGBM	WHO IV	Male	56	249	1	1	1	Wildtype	Non-codel	un-methylated
CGGA_1420	Primary	GBM	WHO IV	Male	60	364	1	1	1	Wildtype	Non-codel	methylated
CGGA_1421	Primary	AO	WHO III	Male	35	2699	0	1	1	NA	Non-codel	methylated
CGGA_1422	Primary	GBM	WHO IV	Male	76	204	1	1	1	Wildtype	NA	un-methylated
CGGA_1424	Primary	AO	WHO III	Female	41	2692	0	1	1	Mutant	NA	methylated
CGGA_1425	Primary	GBM	WHO IV	Female	22	640	1	1	1	Wildtype	Codel	methylated
CGGA_1426	Primary	GBM	WHO IV	Female	50	133	1	1	1	Wildtype	Non-codel	un-methylated
CGGA_1427	Primary	OA	WHO II	Female	30	339	0	1	0	NA	Non-codel	un-methylated
CGGA_1429	Recurrent	rGBM	WHO IV	Female	40	2685	0	1	1	Mutant	Codel	methylated
CGGA_1430	Recurrent	rGBM	WHO IV	Female	28	162	1	1	1	Wildtype	Non-codel	un-methylated
CGGA_1431	Primary	AA	WHO III	Male	48	2048	1	0	0	Mutant	Non-codel	methylated
CGGA_1433	Primary	GBM	WHO IV	Female	72	394	1	1	1	Wildtype	Non-codel	un-methylated
CGGA_1434	Recurrent	rAA	WHO III	Male	61	67	1	1	1	Wildtype	Non-codel	un-methylated
CGGA_1435	Primary	AA	WHO III	Female	46	1657	1	1	0	Mutant	Non-codel	un-methylated
CGGA_1437	Recurrent	rAA	WHO III	Male	48	1037	1	1	1	Wildtype	Non-codel	un-methylated
CGGA_1440	Primary	O	WHO II	Female	29	2670	0	0	1	Mutant	Codel	methylated
CGGA_1441	Primary	GBM	WHO IV	Male	70	1882	1	1	1	Wildtype	Non-codel	methylated
CGGA_1443	Recurrent	rA	WHO II	Male	41	2665	0	1	0	Wildtype	Non-codel	NA
CGGA_1444	Primary	GBM	WHO IV	Female	68	378	1	1	1	Wildtype	Non-codel	methylated
CGGA_1445	Recurrent	rAA	WHO III	Male	37	2664	0	0	1	Wildtype	NA	methylated
CGGA_1446	Primary	OA	WHO II	Male	29	2664	0	0	1	Mutant	NA	un-methylated
CGGA_1447	Recurrent	rAA	WHO III	Male	48	308	1	1	1	Wildtype	NA	methylated
CGGA_1451	Primary	GBM	WHO IV	Female	45	438	1	1	1	Wildtype	Non-codel	un-methylated
CGGA_1452	Primary	GBM	WHO IV	Male	53	468	1	1	1	Wildtype	Non-codel	methylated
CGGA_1454	Primary	A	WHO II	Female	42	2655	0	1	1	Wildtype	Non-codel	methylated
CGGA_1455	Primary	O	WHO II	Male	40	2655	0	0	0	Mutant	NA	un-methylated
CGGA_1457	Primary	GBM	WHO IV	Male	60	312	1	1	1	Wildtype	Non-codel	methylated
CGGA_1458	Recurrent	rAO	WHO III	Female	54	127	1	1	1	Mutant	Codel	methylated
CGGA_1459	Recurrent	rAA	WHO III	Male	55	503	1	1	1	Wildtype	Non-codel	un-methylated
CGGA_1461	Primary	GBM	WHO IV	Female	60	226	1	1	1	Wildtype	Non-codel	un-methylated
CGGA_1462	Primary	GBM	WHO IV	Male	49	174	1	1	1	Wildtype	Non-codel	methylated
CGGA_1463	Primary	O	WHO II	Female	69	2633	0	1	0	Mutant	Codel	methylated
CGGA_1467	Primary	GBM	WHO IV	Male	58	866	1	1	0	Mutant	NA	un-methylated
CGGA_1469	Primary	AOA	WHO III	Male	46	2626	0	1	1	Mutant	NA	methylated
CGGA_1471	Primary	A	WHO II	Male	45	2623	0	1	1	Mutant	Non-codel	methylated
CGGA_1472	Primary	GBM	WHO IV	Male	34	1025	1	0	0	NA	Non-codel	methylated
CGGA_1473	Recurrent	rAA	WHO III	Female	28	265	1	1	0	NA	Non-codel	un-methylated
CGGA_1474	Primary	AO	WHO III	Female	50	333	0	1	1	Mutant	NA	methylated
CGGA_1476	Primary	GBM	WHO IV	Female	53	299	1	0	0	Wildtype	Non-codel	methylated
CGGA_1477	Primary	OA	WHO II	Male	43	1194	1	1	0	NA	Non-codel	un-methylated
CGGA_1478	Primary	GBM	WHO IV	Female	72	542	1	1	1	Wildtype	Non-codel	methylated
CGGA_1480	Recurrent	rGBM	WHO IV	Male	41	405	1	1	1	Wildtype	Non-codel	methylated
CGGA_1481	Primary	GBM	WHO IV	Male	55	131	1	0	0	Wildtype	NA	methylated
CGGA_1482	Primary	AO	WHO III	Male	38	2592	0	1	1	NA	Codel	methylated
CGGA_1486	Primary	GBM	WHO IV	Male	45	184	1	1	1	Wildtype	NA	methylated
CGGA_1487	Recurrent	rAA	WHO III	Female	49	520	1	1	1	Wildtype	Non-codel	un-methylated
CGGA_1488	Primary	A	WHO II	Male	31	2586	0	0	0	Mutant	Non-codel	methylated
CGGA_1491	Primary	GBM	WHO IV	Male	29	246	1	1	1	Mutant	Non-codel	un-methylated
CGGA_1492	Recurrent	rGBM	WHO IV	Female	47	268	1	0	0	Wildtype	Non-codel	un-methylated
CGGA_1494	Primary	GBM	WHO IV	Male	21	269	1	1	1	Wildtype	NA	methylated
CGGA_1496	Recurrent	rGBM	WHO IV	Female	42	330	1	1	1	Mutant	Codel	methylated
CGGA_1497	Primary	AA	WHO III	Female	24	1178	1	1	1	Mutant	Non-codel	un-methylated
CGGA_1498	Primary	GBM	WHO IV	Male	69	NA	NA	NA	NA	Wildtype	NA	un-methylated
CGGA_1500	Primary	GBM	WHO IV	Female	45	108	1	1	1	Wildtype	Non-codel	un-methylated
CGGA_1501	Primary	GBM	WHO IV	Male	58	222	1	1	1	NA	Non-codel	methylated
CGGA_1502	Primary	O	WHO II	Female	27	2565	0	0	0	Mutant	Codel	methylated
CGGA_1503	Primary	GBM	WHO IV	Male	47	777	1	1	1	Wildtype	NA	un-methylated
CGGA_1504	Primary	AA	WHO III	Female	44	2558	0	1	1	Mutant	Non-codel	methylated
CGGA_1505	Recurrent	rGBM	WHO IV	Male	30	172	1	1	1	Mutant	Non-codel	un-methylated
CGGA_1507	Recurrent	rGBM	WHO IV	Female	41	715	1	1	1	Wildtype	Non-codel	un-methylated
CGGA_1508	Primary	AA	WHO III	Male	39	1049	1	0	0	Mutant	Non-codel	methylated
CGGA_1510	Recurrent	rAA	WHO III	Male	40	271	1	1	1	Mutant	Non-codel	methylated
CGGA_1513	Recurrent	rAO	WHO III	Female	36	2352	1	1	1	Mutant	Codel	methylated
CGGA_1514	Primary	A	WHO II	Female	57	76	1	0	0	Wildtype	NA	methylated
CGGA_1516	Primary	O	WHO II	Male	46	2530	0	1	1	Mutant	Codel	methylated
CGGA_1517	Primary	O	WHO II	Male	42	2530	0	1	1	Mutant	Codel	methylated
CGGA_1518	Primary	AA	WHO III	Female	19	411	1	1	1	Wildtype	Non-codel	methylated
CGGA_1520	Recurrent	rGBM	WHO IV	Female	67	297	1	1	1	Wildtype	Non-codel	NA
CGGA_1521	Primary	GBM	WHO IV	Female	63	205	1	1	1	Wildtype	Non-codel	methylated
CGGA_1523	Primary	A	WHO II	Male	50	2508	0	1	1	Mutant	Non-codel	methylated
CGGA_1524	Recurrent	rAO	WHO III	Male	36	1004	1	1	1	Mutant	Codel	methylated
CGGA_1525	Primary	AOA	WHO III	Male	41	1686	1	1	1	NA	Non-codel	methylated
CGGA_1526	Primary	AO	WHO III	Male	39	2502	0	1	1	Mutant	Codel	methylated
CGGA_1527	Primary	AA	WHO III	Male	47	1714	1	1	1	Mutant	Non-codel	methylated
CGGA_1528	Primary	O	WHO II	Female	27	2497	0	1	1	Mutant	Codel	methylated
CGGA_1529	Primary	GBM	WHO IV	Male	63	583	1	NA	NA	Wildtype	Non-codel	un-methylated
CGGA_1530	Primary	AOA	WHO III	Male	41	2497	0	0	1	NA	Non-codel	un-methylated
CGGA_1531	Primary	AA	WHO III	Male	36	NA	NA	NA	NA	Mutant	Non-codel	methylated
CGGA_1533	Recurrent	rAA	WHO III	Female	61	1217	1	1	1	Wildtype	Non-codel	methylated
CGGA_1534	Primary	GBM	WHO IV	Female	58	27	1	0	0	Mutant	Non-codel	un-methylated
CGGA_1535	Recurrent	rGBM	WHO IV	Male	43	232	1	1	1	Mutant	Non-codel	un-methylated
CGGA_1536	Primary	A	WHO II	Male	53	840	1	0	0	Mutant	Non-codel	methylated
CGGA_1537	Primary	GBM	WHO IV	Male	73	97	1	0	0	Wildtype	Non-codel	methylated
CGGA_1538	Recurrent	rGBM	WHO IV	Female	57	247	1	1	1	Wildtype	Non-codel	methylated
CGGA_1539	Primary	GBM	WHO IV	Male	61	2462	0	1	1	Mutant	Non-codel	methylated
CGGA_1541	Recurrent	rGBM	WHO IV	Female	50	67	1	1	1	Wildtype	Non-codel	methylated
CGGA_1542	Primary	GBM	WHO IV	Male	26	184	0	1	1	Mutant	NA	un-methylated
CGGA_1543	Primary	GBM	WHO IV	Male	57	723	1	1	0	Mutant	Non-codel	un-methylated
CGGA_1544	Primary	AA	WHO III	Female	38	208	1	0	0	Mutant	Non-codel	methylated
CGGA_1546	Primary	GBM	WHO IV	Male	56	223	1	0	1	Wildtype	Non-codel	un-methylated
CGGA_1548	Primary	GBM	WHO IV	Male	53	1054	1	1	1	Wildtype	Non-codel	un-methylated
CGGA_1551	Primary	GBM	WHO IV	Female	50	347	1	1	1	NA	Non-codel	un-methylated
CGGA_1552	Primary	AO	WHO III	Male	39	2432	0	1	0	Mutant	Codel	methylated
CGGA_1553	Recurrent	rAA	WHO III	Male	30	540	1	1	1	Mutant	Non-codel	un-methylated
CGGA_1554	Recurrent	rAO	WHO III	Male	34	824	1	1	1	Mutant	Codel	methylated
CGGA_1557	Primary	AO	WHO III	Male	47	2427	0	0	1	Mutant	Codel	methylated
CGGA_1558	Recurrent	rGBM	WHO IV	Male	71	130	1	1	1	Wildtype	Non-codel	methylated
CGGA_1559	Primary	GBM	WHO IV	Male	63	603	1	0	1	Mutant	Codel	methylated
CGGA_1560	Primary	GBM	WHO IV	Female	35	459	1	1	1	Mutant	Non-codel	methylated
CGGA_1562	Primary	AO	WHO III	Male	51	2032	1	1	1	Mutant	Codel	methylated
CGGA_1563	Primary	A	WHO II	Female	32	2423	0	1	1	Wildtype	Non-codel	methylated
CGGA_1564	Primary	GBM	WHO IV	Male	48	190	1	1	1	Wildtype	Non-codel	un-methylated
CGGA_1565	Primary	AA	WHO III	Female	23	1417	0	0	0	Mutant	Non-codel	methylated
CGGA_1566	Primary	AO	WHO III	Female	43	2420	0	1	1	Mutant	Codel	methylated
CGGA_1567	Primary	AO	WHO III	Female	48	840	1	1	1	Mutant	Non-codel	methylated
CGGA_1568	Primary	AA	WHO III	Female	26	345	0	0	0	NA	Non-codel	methylated
CGGA_1569	Primary	AA	WHO III	Female	27	1406	0	0	0	Wildtype	Codel	methylated
CGGA_157	Recurrent	rA	WHO II	Male	34	914	1	1	1	NA	Non-codel	un-methylated
CGGA_1571	Primary	GBM	WHO IV	Female	43	412	0	1	1	Mutant	Non-codel	methylated
CGGA_1572	Recurrent	rGBM	WHO IV	Female	60	160	1	1	1	Wildtype	Non-codel	un-methylated
CGGA_1575	Recurrent	rAA	WHO III	Male	37	129	1	1	0	Mutant	Non-codel	methylated
CGGA_1579	Primary	A	WHO II	Male	37	2398	0	0	0	Wildtype	Non-codel	methylated
CGGA_1580	Primary	AA	WHO III	Female	34	1581	1	1	1	Mutant	Non-codel	un-methylated
CGGA_1583	Primary	OA	WHO II	Female	51	1606	1	1	0	NA	Non-codel	methylated
CGGA_1586	Primary	GBM	WHO IV	Female	55	232	1	1	1	Wildtype	Non-codel	un-methylated
CGGA_1587	Primary	AA	WHO III	Female	30	750	1	0	0	Mutant	Non-codel	methylated
CGGA_1588	Primary	AA	WHO III	Female	24	2003	0	0	0	Wildtype	Non-codel	methylated
CGGA_1589	Recurrent	rA	WHO II	Male	49	342	1	1	1	Wildtype	Non-codel	methylated
CGGA_1591	Recurrent	rAA	WHO III	Male	54	1133	1	1	0	Mutant	Non-codel	methylated
CGGA_1592	Recurrent	rAO	WHO III	Male	37	1588	1	1	1	Mutant	Codel	methylated
CGGA_1594	Recurrent	rA	WHO II	Male	25	480	0	0	1	NA	Non-codel	methylated
CGGA_1595	Primary	GBM	WHO IV	Female	34	2363	0	1	1	NA	Non-codel	un-methylated
CGGA_1596	Primary	GBM	WHO IV	Male	63	205	1	1	1	Wildtype	Non-codel	methylated
CGGA_1597	Primary	GBM	WHO IV	Male	58	174	1	1	0	Wildtype	Non-codel	methylated
CGGA_1598	Primary	AA	WHO III	Male	31	564	1	1	1	Wildtype	Non-codel	un-methylated
CGGA_1601	Primary	GBM	WHO IV	Male	66	710	1	1	1	Wildtype	Non-codel	methylated
CGGA_1603	Recurrent	rGBM	WHO IV	Male	18	356	1	1	1	Wildtype	Non-codel	un-methylated
CGGA_1604	Recurrent	rGBM	WHO IV	Male	46	740	1	1	1	Mutant	Non-codel	methylated
CGGA_1605	Recurrent	rGBM	WHO IV	Male	34	321	1	1	1	Wildtype	Non-codel	methylated
CGGA_1606	Primary	AA	WHO III	Female	28	471	1	1	1	Wildtype	Non-codel	un-methylated
CGGA_1607	Recurrent	rO	WHO II	Female	35	1333	1	1	1	Mutant	Codel	methylated
CGGA_1608	Recurrent	rAA	WHO III	Male	38	1953	0	1	0	Mutant	Non-codel	methylated
CGGA_1610	Recurrent	rAOA	WHO III	Male	39	1058	1	1	1	NA	Codel	methylated
CGGA_1611	Recurrent	rGBM	WHO IV	Female	30	1158	1	1	1	Mutant	Non-codel	un-methylated
CGGA_1612	Primary	GBM	WHO IV	Male	68	718	1	1	1	Wildtype	Non-codel	un-methylated
CGGA_1613	Primary	GBM	WHO IV	Male	53	250	0	1	1	Wildtype	Non-codel	methylated
CGGA_1614	Recurrent	rAA	WHO III	Male	51	1079	1	1	1	Mutant	Non-codel	methylated
CGGA_1615	Recurrent	rGBM	WHO IV	Male	48	586	1	1	1	Wildtype	Codel	un-methylated
CGGA_1617	Primary	O	WHO II	Female	35	2310	0	1	0	NA	Codel	methylated
CGGA_1618	Primary	AA	WHO III	Male	31	2319	0	1	1	Mutant	Non-codel	un-methylated
CGGA_1619	Primary	AA	WHO III	Male	44	766	1	1	1	Mutant	Non-codel	methylated
CGGA_1620	Primary	AO	WHO III	Male	51	2312	0	1	1	Mutant	Codel	methylated
CGGA_1621	Primary	A	WHO II	Female	48	2311	0	1	1	Mutant	Non-codel	un-methylated
CGGA_1623	Primary	AA	WHO III	Female	16	2307	0	1	0	Wildtype	Non-codel	methylated
CGGA_1624	Recurrent	rGBM	WHO IV	Female	27	87	1	1	1	Mutant	Non-codel	methylated
CGGA_1626	Primary	GBM	WHO IV	Male	66	696	1	1	1	Wildtype	Non-codel	un-methylated
CGGA_1627	Primary	AA	WHO III	Male	37	2301	0	1	1	Mutant	Non-codel	un-methylated
CGGA_1630	Primary	O	WHO II	Male	26	2160	0	0	0	NA	Codel	un-methylated
CGGA_1631	Recurrent	rGBM	WHO IV	Female	58	221	1	1	0	Wildtype	Non-codel	methylated
CGGA_1634	Primary	GBM	WHO IV	Female	26	366	1	0	0	Wildtype	Non-codel	methylated
CGGA_1635	Primary	GBM	WHO IV	Female	43	332	1	1	1	Wildtype	NA	un-methylated
CGGA_1640	Primary	AOA	WHO III	Male	55	2267	0	1	1	NA	Non-codel	un-methylated
CGGA_1641	Recurrent	rGBM	WHO IV	Female	57	291	1	1	1	Wildtype	Non-codel	methylated
CGGA_1642	Primary	A	WHO II	Male	48	2266	0	1	0	Mutant	Non-codel	methylated
CGGA_1643	Primary	GBM	WHO IV	Female	50	NA	NA	NA	NA	Wildtype	Non-codel	un-methylated
CGGA_1644	Primary	GBM	WHO IV	Male	48	173	1	1	1	Wildtype	Non-codel	methylated
CGGA_1645	Primary	AA	WHO III	Male	59	1996	0	1	1	Mutant	Non-codel	methylated
CGGA_1647	Primary	O	WHO II	Male	40	2229	0	1	0	NA	Codel	methylated
CGGA_1648	Primary	AOA	WHO III	Female	45	1747	0	1	1	NA	Codel	un-methylated
CGGA_1649	Primary	O	WHO II	Male	36	2225	0	1	1	Mutant	Codel	un-methylated
CGGA_165	Primary	A	WHO II	Male	34	183	0	1	0	NA	Non-codel	un-methylated
CGGA_1650	Primary	GBM	WHO IV	Male	36	1283	1	1	1	Mutant	Non-codel	methylated
CGGA_1651	Recurrent	rA	WHO II	Female	44	842	1	1	1	Mutant	Non-codel	methylated
CGGA_1653	Primary	OA	WHO II	Female	47	2217	0	1	0	NA	Non-codel	methylated
CGGA_1654	Primary	GBM	WHO IV	Male	61	NA	NA	NA	NA	Wildtype	Non-codel	methylated
CGGA_1655	Primary	A	WHO II	Male	48	1209	0	1	0	Mutant	Non-codel	un-methylated
CGGA_1656	Recurrent	rGBM	WHO IV	Male	56	149	1	0	1	Wildtype	Non-codel	methylated
CGGA_1657	Primary	AOA	WHO III	Female	20	2215	0	0	0	NA	Non-codel	methylated
CGGA_1658	Recurrent	rGBM	WHO IV	Female	64	1574	1	1	1	Wildtype	Non-codel	un-methylated
CGGA_1659	Recurrent	rGBM	WHO IV	Male	24	387	1	1	1	Wildtype	Non-codel	methylated
CGGA_1660	Primary	A	WHO II	Male	41	NA	NA	1	1	Wildtype	Codel	methylated
CGGA_1661	Primary	AA	WHO III	Female	42	2209	0	1	1	NA	Non-codel	methylated
CGGA_1662	Primary	O	WHO II	Female	55	1493	0	1	0	Mutant	Codel	methylated
CGGA_1663	Recurrent	rGBM	WHO IV	Male	61	290	1	1	1	Wildtype	Non-codel	NA
CGGA_1664	Primary	O	WHO II	Female	40	1528	1	1	1	Mutant	Non-codel	methylated
CGGA_1666	Primary	GBM	WHO IV	Male	60	249	1	1	1	Wildtype	NA	methylated
CGGA_1667	Primary	AO	WHO III	Female	40	2180	0	1	1	Mutant	Codel	un-methylated
CGGA_1669	Primary	AA	WHO III	Female	44	139	1	0	0	Wildtype	Non-codel	methylated
CGGA_1670	Recurrent	rAA	WHO III	Female	30	365	1	1	1	Wildtype	Non-codel	methylated
CGGA_1671	Primary	AA	WHO III	Female	26	2168	0	1	1	Mutant	Non-codel	un-methylated
CGGA_1672	Primary	AOA	WHO III	Female	49	NA	NA	NA	NA	NA	Non-codel	methylated
CGGA_1673	Primary	A	WHO II	Female	23	2160	0	0	1	Mutant	Non-codel	methylated
CGGA_1675	Primary	AA	WHO III	Male	38	2154	0	1	1	Mutant	Non-codel	methylated
CGGA_1677	Primary	A	WHO II	Female	39	NA	NA	NA	NA	NA	Non-codel	methylated
CGGA_1678	Primary	GBM	WHO IV	Male	51	657	1	1	1	Wildtype	NA	methylated
CGGA_1679	Primary	AO	WHO III	Female	52	2146	0	1	1	Mutant	Codel	methylated
CGGA_1680	Primary	AA	WHO III	Male	45	596	1	1	1	Mutant	Non-codel	methylated
CGGA_1681	Primary	GBM	WHO IV	Female	58	346	1	1	1	Wildtype	Codel	methylated
CGGA_1682	Recurrent	rGBM	WHO IV	Male	67	345	1	1	1	Wildtype	Non-codel	methylated
CGGA_1684	Primary	GBM	WHO IV	Male	51	NA	NA	NA	NA	Wildtype	Non-codel	methylated
CGGA_1685	Recurrent	rAA	WHO III	Male	33	225	1	1	1	Mutant	Non-codel	methylated
CGGA_1686	Primary	AA	WHO III	Male	27	745	1	0	1	Wildtype	Non-codel	un-methylated
CGGA_1687	Primary	GBM	WHO IV	Male	14	2118	0	1	1	Wildtype	Non-codel	un-methylated
CGGA_1688	Recurrent	rAA	WHO III	Female	51	51	1	1	1	Wildtype	Non-codel	methylated
CGGA_1689	Primary	A	WHO II	Male	45	2118	0	1	1	Mutant	Non-codel	methylated
CGGA_1690	Primary	GBM	WHO IV	Male	60	592	1	1	1	Wildtype	Non-codel	un-methylated
CGGA_1693	Primary	AO	WHO III	Male	61	517	1	1	1	NA	Non-codel	un-methylated
CGGA_1694	Primary	GBM	WHO IV	Male	55	624	1	1	1	Wildtype	Non-codel	un-methylated
CGGA_1695	Recurrent	rAA	WHO III	Male	45	2094	0	1	1	Mutant	Non-codel	un-methylated
CGGA_1696	Primary	AA	WHO III	Male	72	1205	0	1	1	Wildtype	NA	un-methylated
CGGA_1697	Recurrent	rGBM	WHO IV	Female	47	89	1	1	1	Wildtype	Non-codel	methylated
CGGA_1698	Primary	GBM	WHO IV	Female	55	388	1	0	0	Wildtype	Non-codel	methylated
CGGA_1699	Primary	GBM	WHO IV	Female	41	2088	0	0	1	Mutant	NA	un-methylated
CGGA_1700	Primary	AO	WHO III	Male	49	2076	0	1	1	Mutant	Codel	un-methylated
CGGA_1701	Primary	AO	WHO III	Male	44	1696	0	1	0	Mutant	Codel	methylated
CGGA_1702	Recurrent	rGBM	WHO IV	Female	29	168	1	1	1	Wildtype	Non-codel	un-methylated
CGGA_1703	Primary	A	WHO II	Female	30	1592	0	1	1	Mutant	Non-codel	un-methylated
CGGA_1704	Primary	A	WHO II	Female	32	2064	0	1	0	Wildtype	Non-codel	un-methylated
CGGA_1706	Primary	GBM	WHO IV	Male	60	2068	0	1	1	Wildtype	Non-codel	NA
CGGA_1708	Primary	GBM	WHO IV	Female	54	1122	1	1	1	Wildtype	Non-codel	methylated
CGGA_1709	Primary	GBM	WHO IV	Male	47	415	1	1	1	Wildtype	Non-codel	un-methylated
CGGA_1713	Primary	GBM	WHO IV	Male	62	332	1	1	1	Wildtype	Non-codel	methylated
CGGA_1714	Primary	AOA	WHO III	Female	37	2034	0	1	1	NA	Codel	un-methylated
CGGA_1715	Primary	O	WHO II	Female	12	2033	0	0	0	Wildtype	Non-codel	methylated
CGGA_1716	Recurrent	rAA	WHO III	Male	38	951	1	1	1	Mutant	Non-codel	methylated
CGGA_1718	Primary	AA	WHO III	Female	37	1996	0	1	1	Mutant	Non-codel	methylated
CGGA_1720	Primary	A	WHO II	Male	35	1994	0	1	1	Mutant	Non-codel	methylated
CGGA_1721	Primary	AO	WHO III	Female	46	1994	0	1	1	NA	Codel	un-methylated
CGGA_1722	Primary	GBM	WHO IV	Female	60	349	1	1	1	Wildtype	NA	un-methylated
CGGA_1723	Primary	AO	WHO III	Female	39	1986	0	1	1	Mutant	Codel	un-methylated
CGGA_1725	Primary	AO	WHO III	Female	33	1983	0	1	1	Mutant	Codel	un-methylated
CGGA_1727	Primary	GBM	WHO IV	Male	48	1980	0	1	1	Mutant	Non-codel	un-methylated
CGGA_1728	Primary	GBM	WHO IV	Male	45	917	1	1	1	Mutant	Non-codel	un-methylated
CGGA_1729	Recurrent	rGBM	WHO IV	Male	52	244	1	1	1	Wildtype	Non-codel	methylated
CGGA_1731	Primary	AA	WHO III	Female	45	1976	0	1	1	Mutant	Non-codel	methylated
CGGA_1735	Primary	GBM	WHO IV	Male	54	813	1	1	1	Wildtype	Non-codel	un-methylated
CGGA_1736	Primary	GBM	WHO IV	Female	57	938	1	1	1	Wildtype	Non-codel	un-methylated
CGGA_1737	Primary	AO	WHO III	Male	33	1952	0	1	1	Mutant	Codel	methylated
CGGA_1738	Primary	AA	WHO III	Male	49	469	1	1	1	Wildtype	Non-codel	methylated
CGGA_1739	Recurrent	rAA	WHO III	Male	45	515	1	1	1	Mutant	Non-codel	un-methylated
CGGA_1740	Primary	GBM	WHO IV	Female	50	363	1	0	0	Wildtype	Non-codel	methylated
CGGA_1743	Primary	AA	WHO III	Female	47	1361	1	1	1	Mutant	Non-codel	un-methylated
CGGA_1744	Primary	GBM	WHO IV	Male	51	1936	0	1	1	NA	Non-codel	methylated
CGGA_1745	Primary	AOA	WHO III	Female	45	1929	0	1	0	Mutant	NA	methylated
CGGA_1747	Primary	AOA	WHO III	Female	27	293	1	1	1	NA	Non-codel	un-methylated
CGGA_1749	Primary	GBM	WHO IV	Female	44	401	1	1	1	Wildtype	Non-codel	un-methylated
CGGA_1750	Primary	GBM	WHO IV	Female	52	250	1	1	1	Wildtype	Non-codel	methylated
CGGA_1758	Primary	GBM	WHO IV	Female	45	414	1	1	1	Wildtype	Non-codel	methylated
CGGA_1760	Recurrent	rA	WHO II	Male	51	459	1	0	1	Wildtype	Non-codel	un-methylated
CGGA_1764	Primary	GBM	WHO IV	Male	33	710	1	1	1	Mutant	Non-codel	un-methylated
CGGA_1767	Primary	GBM	WHO IV	Male	63	86	1	0	0	Wildtype	NA	methylated
CGGA_1769	Primary	GBM	WHO IV	Female	49	1854	0	0	1	Wildtype	Non-codel	methylated
CGGA_1770	Recurrent	rGBM	WHO IV	Female	43	267	1	0	1	Mutant	Non-codel	un-methylated
CGGA_1771	Recurrent	rAA	WHO III	Male	38	1068	1	1	1	Mutant	Non-codel	un-methylated
CGGA_1773	Recurrent	rGBM	WHO IV	Female	46	104	1	1	1	Wildtype	Non-codel	un-methylated
CGGA_1776	Recurrent	rGBM	WHO IV	Male	23	259	1	1	1	Wildtype	Non-codel	un-methylated
CGGA_1780	Primary	GBM	WHO IV	Female	57	1826	0	0	1	Wildtype	NA	NA
CGGA_1785	Recurrent	rGBM	WHO IV	Male	34	329	1	1	1	Mutant	Non-codel	methylated
CGGA_1786	Recurrent	rAO	WHO III	Female	54	1817	0	1	1	Mutant	Codel	NA
CGGA_1791	Primary	AA	WHO III	Male	55	855	1	1	1	Wildtype	NA	un-methylated
CGGA_1807	Primary	GBM	WHO IV	Female	65	247	1	NA	NA	Wildtype	Non-codel	methylated
CGGA_1809	Primary	AO	WHO III	Male	27	343	1	1	1	Wildtype	Non-codel	un-methylated
CGGA_1811	Recurrent	rGBM	WHO IV	Male	64	304	1	1	1	Wildtype	Non-codel	NA
CGGA_1812	Primary	GBM	WHO IV	Male	65	780	1	NA	NA	Wildtype	Non-codel	un-methylated
CGGA_1814	Recurrent	rGBM	WHO IV	Female	46	221	1	1	1	Wildtype	Non-codel	un-methylated
CGGA_1815	Recurrent	rGBM	WHO IV	Female	45	185	1	1	1	Wildtype	Non-codel	methylated
CGGA_1817	Primary	GBM	WHO IV	Female	72	399	1	1	1	Wildtype	Non-codel	methylated
CGGA_1819	Primary	GBM	WHO IV	Male	55	1005	1	0	1	Wildtype	Non-codel	methylated
CGGA_1820	Recurrent	rGBM	WHO IV	Female	52	77	1	1	1	Wildtype	Non-codel	un-methylated
CGGA_1826	Primary	GBM	WHO IV	Female	70	44	1	0	0	Wildtype	Non-codel	methylated
CGGA_1829	Primary	A	WHO II	Male	23	801	0	0	0	Wildtype	Non-codel	methylated
CGGA_1833	Primary	GBM	WHO IV	Female	60	494	1	1	1	Wildtype	Non-codel	methylated
CGGA_1840	Primary	GBM	WHO IV	Female	58	1179	0	1	1	Wildtype	Non-codel	methylated
CGGA_1850	Primary	A	WHO II	Male	29	750	0	0	1	Mutant	Non-codel	methylated
CGGA_1854	Primary	AA	WHO III	Male	36	1626	0	0	1	Mutant	Non-codel	methylated
CGGA_1857	Recurrent	rGBM	WHO IV	Male	46	157	1	1	1	Wildtype	Non-codel	NA
CGGA_1862	Primary	AA	WHO III	Male	40	110	1	1	1	Wildtype	Non-codel	methylated
CGGA_1863	Recurrent	rAO	WHO III	Female	50	1594	0	1	1	Mutant	Codel	un-methylated
CGGA_1865	Recurrent	rGBM	WHO IV	Female	45	89	1	0	0	Wildtype	Non-codel	NA
CGGA_1866	Primary	GBM	WHO IV	Male	68	127	1	1	1	Wildtype	Non-codel	un-methylated
CGGA_1870	Primary	GBM	WHO IV	Male	62	1556	0	1	1	Mutant	Codel	un-methylated
CGGA_1875	Primary	A	WHO II	Female	22	1558	0	1	1	Wildtype	Non-codel	methylated
CGGA_1877	Recurrent	rAO	WHO III	Male	35	NA	NA	NA	NA	Mutant	Codel	methylated
CGGA_1880	Recurrent	rAA	WHO III	Female	37	1302	0	0	0	Mutant	Non-codel	NA
CGGA_1882	Primary	AO	WHO III	Male	33	1531	0	0	0	Mutant	Codel	methylated
CGGA_1886	Recurrent	rGBM	WHO IV	Male	31	338	1	1	1	Wildtype	Non-codel	un-methylated
CGGA_1899	Recurrent	rGBM	WHO IV	Male	45	176	1	1	1	Wildtype	Non-codel	un-methylated
CGGA_1901	Primary	GBM	WHO IV	Male	60	540	1	1	1	Wildtype	Non-codel	methylated
CGGA_1902	Primary	A	WHO II	Male	33	1479	0	0	0	Mutant	Non-codel	methylated
CGGA_1903	Primary	AOA	WHO III	Female	24	1474	0	1	1	NA	Codel	methylated
CGGA_1906	Recurrent	rAA	WHO III	Male	57	1054	1	0	1	Mutant	Non-codel	methylated
CGGA_1908	Recurrent	rGBM	WHO IV	Female	42	298	1	1	1	Wildtype	Non-codel	methylated
CGGA_1911	Recurrent	rGBM	WHO IV	Male	15	1451	0	1	1	Wildtype	Non-codel	methylated
CGGA_1912	Recurrent	rGBM	WHO IV	Male	48	507	1	1	1	NA	Non-codel	methylated
CGGA_1916	Primary	GBM	WHO IV	Female	33	NA	NA	0	0	Mutant	Non-codel	NA
CGGA_1939	Recurrent	rA	WHO II	Male	31	NA	NA	NA	1	NA	Non-codel	un-methylated
CGGA_194	Recurrent	rAO	WHO III	Female	43	2304	1	0	0	Mutant	Codel	methylated
CGGA_1946	Recurrent	rGBM	WHO IV	Female	51	142	1	1	1	Wildtype	Non-codel	un-methylated
CGGA_1953	Recurrent	rGBM	WHO IV	Male	47	73	1	1	1	Wildtype	Non-codel	methylated
CGGA_1955	Recurrent	rGBM	WHO IV	Male	30	457	1	1	1	NA	Non-codel	NA
CGGA_1972	Recurrent	rGBM	WHO IV	Male	47	1291	0	1	1	Wildtype	Non-codel	un-methylated
CGGA_1976	Recurrent	rGBM	WHO IV	Female	53	73	1	0	1	Wildtype	Non-codel	un-methylated
CGGA_1985	Recurrent	rGBM	WHO IV	Male	41	380	1	NA	NA	Mutant	Non-codel	un-methylated
CGGA_1994	Recurrent	rAO	WHO III	Female	32	1237	0	1	1	Mutant	Non-codel	methylated
CGGA_2002	Recurrent	rA	WHO II	Male	40	572	1	1	1	Mutant	Non-codel	un-methylated
CGGA_2003	Recurrent	rGBM	WHO IV	Male	40	780	1	1	1	Mutant	Non-codel	NA
CGGA_2006	Recurrent	rAA	WHO III	Male	43	626	1	1	1	Mutant	Non-codel	methylated
CGGA_2008	Recurrent	rGBM	WHO IV	Male	56	44	1	1	NA	Wildtype	Non-codel	methylated
CGGA_2013	Recurrent	rA	WHO II	Male	41	139	1	NA	NA	Mutant	Codel	un-methylated
CGGA_2024	Recurrent	rGBM	WHO IV	Female	19	328	1	1	NA	Wildtype	Non-codel	methylated
CGGA_2038	Recurrent	rGBM	WHO IV	Male	44	NA	1	1	1	Mutant	Non-codel	NA
CGGA_2039	Recurrent	rGBM	WHO IV	Male	28	702	0	1	1	Wildtype	Non-codel	methylated
CGGA_2046	Recurrent	rAA	WHO III	Male	46	251	1	1	1	Mutant	Non-codel	NA
CGGA_2047	Recurrent	rGBM	WHO IV	Female	64	598	1	1	1	Wildtype	Non-codel	NA
CGGA_2053	Recurrent	rGBM	WHO IV	Male	55	1031	0	1	1	Wildtype	Codel	NA
CGGA_2056	Recurrent	rGBM	WHO IV	Female	41	1019	0	1	1	Mutant	Non-codel	NA
CGGA_2062	Recurrent	rGBM	WHO IV	Female	63	41	1	1	1	Mutant	Non-codel	NA
CGGA_2075	Recurrent	rGBM	WHO IV	Male	63	266	1	NA	1	Wildtype	Non-codel	NA
CGGA_2078	Recurrent	rGBM	WHO IV	Female	61	280	1	1	1	Wildtype	Non-codel	NA
CGGA_2079	Recurrent	rAO	WHO III	Male	45	964	0	1	1	Mutant	Codel	NA
CGGA_2081	Recurrent	rAO	WHO III	Female	39	961	0	1	1	Mutant	Codel	NA
CGGA_2082	Recurrent	rGBM	WHO IV	Male	41	571	0	1	1	Wildtype	Non-codel	NA
CGGA_2088	Recurrent	rGBM	WHO IV	Female	30	NA	NA	1	1	Wildtype	Non-codel	NA
CGGA_2106	Recurrent	rGBM	WHO IV	Female	39	892	0	1	1	Mutant	Codel	methylated
CGGA_2115	Recurrent	rGBM	WHO IV	Female	31	171	1	NA	1	Wildtype	Non-codel	un-methylated
CGGA_2121	Recurrent	rA	WHO II	Female	41	346	1	NA	1	Mutant	Non-codel	un-methylated
CGGA_2129	Recurrent	rAA	WHO III	Male	48	828	0	1	0	Mutant	Non-codel	NA
CGGA_265	Recurrent	rA	WHO II	Male	43	3959	0	1	1	Mutant	Non-codel	methylated
CGGA_279	Recurrent	rAA	WHO III	Female	49	1314	1	0	1	Mutant	Non-codel	methylated
CGGA_28	Primary	A	WHO II	Male	25	1103	1	1	0	Mutant	Codel	un-methylated
CGGA_288	Recurrent	rO	WHO II	Male	49	1057	1	0	0	Mutant	Codel	un-methylated
CGGA_290	Primary	O	WHO II	Female	37	4725	0	1	0	Mutant	Codel	un-methylated
CGGA_320	Primary	O	WHO II	Male	31	3005	1	1	1	Mutant	Codel	NA
CGGA_336	Recurrent	rAO	WHO III	Female	57	2549	1	1	1	Mutant	Codel	un-methylated
CGGA_358	Recurrent	rAA	WHO III	Female	30	122	1	0	0	Mutant	Non-codel	methylated
CGGA_362	Recurrent	rA	WHO II	Female	39	NA	NA	0	NA	Mutant	Codel	un-methylated
CGGA_369	Recurrent	rA	WHO II	Male	33	4606	0	1	0	Mutant	Non-codel	NA
CGGA_406	Recurrent	rAA	WHO III	Female	24	90	1	0	0	Mutant	Non-codel	un-methylated
CGGA_42	Primary	A	WHO II	Male	38	2832	1	1	0	Mutant	Codel	un-methylated
CGGA_420	Recurrent	rAO	WHO III	Female	39	3514	0	1	1	Mutant	Codel	methylated
CGGA_457	Recurrent	rAA	WHO III	Male	32	75	1	0	0	Mutant	Non-codel	methylated
CGGA_474	Primary	AO	WHO III	Male	NA	2029	0	1	1	Wildtype	Non-codel	un-methylated
CGGA_482	Primary	O	WHO II	Male	45	2511	1	1	0	Mutant	Codel	methylated
CGGA_487	Recurrent	rGBM	WHO IV	Male	46	156	1	0	1	Wildtype	Non-codel	un-methylated
CGGA_492	Recurrent	rAA	WHO III	Male	27	652	0	1	1	Wildtype	Non-codel	un-methylated
CGGA_503	Primary	A	WHO II	Male	51	4410	0	1	1	Mutant	Non-codel	un-methylated
CGGA_507	Recurrent	rAA	WHO III	Female	53	302	1	0	1	Mutant	Non-codel	methylated
CGGA_509	Primary	GBM	WHO IV	Male	38	623	1	1	0	Wildtype	Non-codel	un-methylated
CGGA_521	Primary	AA	WHO III	Male	32	514	1	1	0	Wildtype	Non-codel	un-methylated
CGGA_530	Recurrent	rGBM	WHO IV	Female	41	506	1	0	1	Wildtype	Non-codel	methylated
CGGA_554	Recurrent	rAOA	WHO III	Female	46	134	1	0	0	NA	Non-codel	methylated
CGGA_568	Recurrent	rGBM	WHO IV	Male	14	285	1	0	1	Wildtype	Non-codel	un-methylated
CGGA_583	Primary	A	WHO II	Female	36	3107	1	1	0	Mutant	NA	un-methylated
CGGA_619	Recurrent	rA	WHO II	Male	40	550	1	0	0	Wildtype	Non-codel	NA
CGGA_621	Recurrent	rAA	WHO III	Male	40	NA	NA	1	0	Mutant	Non-codel	un-methylated
CGGA_625	Recurrent	rAO	WHO III	Female	33	2465	1	0	0	Mutant	Codel	un-methylated
CGGA_634	Primary	AA	WHO III	Female	35	2633	1	1	0	Mutant	Non-codel	un-methylated
CGGA_652	Recurrent	rAA	WHO III	Male	42	476	1	0	1	Mutant	Non-codel	methylated
CGGA_663	Primary	A	WHO II	Female	29	4210	0	1	1	Mutant	Non-codel	un-methylated
CGGA_703	Recurrent	rAO	WHO III	Female	31	1355	1	0	1	Mutant	Non-codel	NA
CGGA_705	Primary	AA	WHO III	Male	41	1507	1	1	0	Mutant	Non-codel	un-methylated
CGGA_707	Primary	O	WHO II	Female	39	3299	1	1	0	Mutant	Codel	NA
CGGA_720	Recurrent	rA	WHO II	Female	46	1258	1	0	0	Mutant	Non-codel	un-methylated
CGGA_721	Primary	A	WHO II	Male	45	2552	1	1	1	Mutant	Non-codel	un-methylated
CGGA_724	Recurrent	rA	WHO II	Male	32	4147	0	0	0	Mutant	Non-codel	un-methylated
CGGA_730	Recurrent	rO	WHO II	Female	51	2118	1	0	0	Mutant	Codel	NA
CGGA_763	Recurrent	rAA	WHO III	Male	52	319	0	0	0	Wildtype	Non-codel	un-methylated
CGGA_777	Recurrent	rGBM	WHO IV	Male	46	146	1	0	0	Wildtype	Non-codel	un-methylated
CGGA_780	Recurrent	rAO	WHO III	Female	64	923	1	0	1	Wildtype	Non-codel	un-methylated
CGGA_799	Recurrent	rAO	WHO III	Male	53	1868	1	0	1	Mutant	Codel	methylated
CGGA_809	Primary	A	WHO II	Male	26	1252	1	1	0	Mutant	Non-codel	un-methylated
CGGA_810	Recurrent	rAO	WHO III	Male	20	551	1	1	1	Wildtype	Non-codel	un-methylated
CGGA_825	Recurrent	rAA	WHO III	Male	36	836	1	1	1	Mutant	Non-codel	NA
CGGA_831	Primary	GBM	WHO IV	Female	55	546	1	1	1	Wildtype	Non-codel	un-methylated
CGGA_846	Recurrent	rA	WHO II	Female	39	2991	0	0	1	Wildtype	Non-codel	NA
CGGA_852	Primary	AA	WHO III	Male	40	169	1	1	0	Wildtype	Non-codel	un-methylated
CGGA_861	Primary	AA	WHO III	Male	29	893	1	0	0	Wildtype	Non-codel	NA
CGGA_862	Recurrent	rA	WHO II	Male	30	NA	NA	0	NA	Mutant	Non-codel	NA
CGGA_863	Primary	A	WHO II	Female	42	2073	1	1	0	Wildtype	Non-codel	un-methylated
CGGA_867	Recurrent	rAA	WHO III	Female	40	367	1	1	0	Mutant	Non-codel	methylated
CGGA_869	Recurrent	rGBM	WHO IV	Female	36	537	0	NA	NA	Wildtype	Non-codel	un-methylated
CGGA_881	Recurrent	rAA	WHO III	Female	23	252	1	0	1	Wildtype	Non-codel	NA
CGGA_882	Recurrent	rAA	WHO III	Male	30	1008	0	1	0	Mutant	Non-codel	NA
CGGA_883	Recurrent	rA	WHO II	Female	39	NA	NA	0	NA	Mutant	Non-codel	NA
CGGA_887	Recurrent	rAO	WHO III	Male	25	NA	NA	NA	NA	Wildtype	Non-codel	NA
CGGA_888	Recurrent	rAO	WHO III	Male	29	669	1	1	1	Mutant	Codel	NA
CGGA_889	Primary	A	WHO II	Male	23	3943	0	1	1	Mutant	Non-codel	NA
CGGA_890	Primary	AA	WHO III	Male	39	2982	1	1	0	Mutant	Non-codel	NA
CGGA_901	Primary	AA	WHO III	Male	40	929	1	0	0	Mutant	Non-codel	NA
CGGA_903	Primary	AA	WHO III	Female	27	1455	1	1	0	Mutant	Non-codel	NA
CGGA_D19	Recurrent	rO	WHO II	Female	64	297	1	0	0	Mutant	Codel	methylated
CGGA_D28	Primary	AA	WHO III	Male	25	860	1	1	0	Mutant	Non-codel	NA
CGGA_D49	Recurrent	NA	NA	Female	32	NA	NA	NA	NA	Mutant	Codel	NA
CGGA_D50	Recurrent	rO	WHO II	Male	30	782	1	0	0	Mutant	Codel	NA
CGGA_D53	Recurrent	rGBM	WHO IV	Male	30	NA	NA	NA	NA	Wildtype	Non-codel	un-methylated
CGGA_J50	Recurrent	rOA	WHO II	Male	27	1693	1	1	1	Mutant	NA	NA
CGGA_J73	Primary	AO	WHO III	Female	34	1134	1	1	1	Mutant	NA	NA
CGGA_P100	Primary	GBM	WHO IV	Male	67	268	1	NA	NA	Wildtype	Non-codel	NA
CGGA_P102	Primary	GBM	WHO IV	Male	30	1269	1	1	1	Mutant	Non-codel	NA
CGGA_P103	Primary	O	WHO II	Male	34	1651	0	1	0	Mutant	Codel	NA
CGGA_P104	Recurrent	rAOA	WHO III	Female	36	167	1	NA	1	Mutant	NA	NA
CGGA_P106	Recurrent	rGBM	WHO IV	Male	24	71	1	1	1	Wildtype	Non-codel	NA
CGGA_P107	Primary	A	WHO II	Male	26	NA	NA	NA	NA	Mutant	Non-codel	NA
CGGA_P108	Primary	AA	WHO III	Female	30	1644	0	1	1	Wildtype	Non-codel	NA
CGGA_P109	Recurrent	rGBM	WHO IV	Male	35	407	1	0	1	Mutant	Non-codel	NA
CGGA_P11	Primary	A	WHO II	Female	38	NA	NA	NA	NA	Mutant	Non-codel	NA
CGGA_P110	Primary	AO	WHO III	Female	56	800	1	1	1	Wildtype	Non-codel	NA
CGGA_P111	Primary	O	WHO II	Female	44	1638	0	0	0	Mutant	Codel	NA
CGGA_P112	Primary	GBM	WHO IV	Male	65	834	1	1	1	Wildtype	Non-codel	NA
CGGA_P113	Primary	A	WHO II	Male	32	1708	0	1	0	Wildtype	Non-codel	NA
CGGA_P114	Primary	O	WHO II	Male	32	NA	1	1	NA	Mutant	Codel	NA
CGGA_P115	Primary	A	WHO II	Male	25	1626	0	1	0	Wildtype	NA	NA
CGGA_P116	Primary	GBM	WHO IV	Male	58	305	1	1	NA	Wildtype	NA	NA
CGGA_P121	Primary	A	WHO II	Male	39	1608	0	1	0	Wildtype	Non-codel	NA
CGGA_P122	Recurrent	rO	WHO II	Male	43	1638	0	1	0	Mutant	Codel	NA
CGGA_P128	Primary	A	WHO II	Male	41	1586	0	1	0	Mutant	Non-codel	NA
CGGA_P13	Primary	O	WHO II	Female	40	1938	0	0	0	Mutant	Codel	NA
CGGA_P131	Primary	AO	WHO III	Female	45	1596	0	1	1	Mutant	Codel	NA
CGGA_P132	Primary	O	WHO II	Male	42	1603	0	1	0	Mutant	Codel	NA
CGGA_P136	Primary	GBM	WHO IV	Female	41	842	1	1	1	Wildtype	NA	NA
CGGA_P137	Primary	A	WHO II	Male	42	1526	0	0	0	Mutant	Non-codel	NA
CGGA_P142	Primary	AO	WHO III	Male	45	1558	0	1	1	Mutant	Codel	NA
CGGA_P143	Primary	GBM	WHO IV	Female	66	261	1	1	1	Wildtype	Non-codel	NA
CGGA_P144	Primary	AA	WHO III	Male	44	1559	0	1	1	Mutant	Non-codel	NA
CGGA_P145	Primary	A	WHO II	Male	53	308	1	1	0	Mutant	Non-codel	NA
CGGA_P146	Recurrent	rA	WHO II	Male	31	NA	0	1	1	Mutant	Non-codel	NA
CGGA_P147	Primary	A	WHO II	Male	52	863	1	1	0	Mutant	Non-codel	NA
CGGA_P15	Primary	GBM	WHO IV	Male	49	723	1	1	1	NA	Non-codel	NA
CGGA_P150	Primary	A	WHO II	Male	34	NA	0	1	0	Mutant	Non-codel	NA
CGGA_P151	Primary	A	WHO II	Female	46	1582	0	1	1	Mutant	Non-codel	NA
CGGA_P153	Primary	A	WHO II	Male	45	1484	0	1	1	Mutant	NA	NA
CGGA_P154	Primary	GBM	WHO IV	Male	50	NA	NA	NA	NA	Mutant	NA	NA
CGGA_P155	Primary	A	WHO II	Male	50	1483	0	1	1	Wildtype	Non-codel	NA
CGGA_P156	Primary	O	WHO II	Male	30	1488	0	0	0	Mutant	Codel	NA
CGGA_P157	Primary	AA	WHO III	Female	55	470	1	1	1	Wildtype	Non-codel	NA
CGGA_P158	Primary	OA	WHO II	Male	27	1510	0	1	1	Mutant	NA	NA
CGGA_P159	Primary	AA	WHO III	Male	59	211	1	0	0	Wildtype	Non-codel	NA
CGGA_P16	Primary	GBM	WHO IV	Male	38	NA	NA	NA	NA	Mutant	Codel	NA
CGGA_P160	Primary	GBM	WHO IV	Female	72	219	1	1	1	Wildtype	Non-codel	NA
CGGA_P163	Recurrent	rAO	WHO III	Female	45	855	1	1	1	Mutant	Non-codel	un-methylated
CGGA_P164	Primary	GBM	WHO IV	Male	27	1553	0	1	1	Wildtype	NA	NA
CGGA_P165	Primary	AOA	WHO III	Female	51	598	1	1	1	Mutant	NA	NA
CGGA_P17	Primary	AO	WHO III	Male	30	1930	0	1	1	Mutant	Codel	NA
CGGA_P172	Primary	AA	WHO III	Male	33	1049	1	1	1	Mutant	NA	NA
CGGA_P173	Primary	A	WHO II	Male	31	1448	0	1	0	Mutant	Non-codel	un-methylated
CGGA_P174	Primary	O	WHO II	Male	31	1482	0	1	1	Mutant	Codel	NA
CGGA_P175	Recurrent	rGBM	WHO IV	Male	45	183	1	1	1	Wildtype	NA	NA
CGGA_P176	Primary	O	WHO II	Female	32	804	0	1	0	Mutant	Codel	NA
CGGA_P177	Primary	A	WHO II	Male	43	1442	0	1	1	Wildtype	Non-codel	methylated
CGGA_P178	Primary	GBM	WHO IV	Female	52	1442	0	1	1	Wildtype	NA	methylated
CGGA_P179	Primary	A	WHO II	Female	53	1454	0	1	1	Mutant	Non-codel	methylated
CGGA_P18	Primary	AA	WHO III	Male	40	387	1	0	1	Mutant	Non-codel	NA
CGGA_P180	Primary	GBM	WHO IV	Male	47	260	1	1	1	Mutant	NA	NA
CGGA_P181	Primary	AA	WHO III	Female	21	238	1	NA	NA	Wildtype	Non-codel	NA
CGGA_P182	Recurrent	rGBM	WHO IV	Female	58	1512	0	1	1	Wildtype	Non-codel	NA
CGGA_P183	Primary	AO	WHO III	Male	58	1512	0	1	1	Mutant	Codel	NA
CGGA_P185	Recurrent	rAA	WHO III	Female	41	502	1	1	1	Mutant	Non-codel	NA
CGGA_P19	Primary	A	WHO II	Male	39	1924	0	1	1	Mutant	Non-codel	NA
CGGA_P199	Recurrent	rGBM	WHO IV	Male	66	203	1	0	0	Wildtype	Non-codel	NA
CGGA_P20	Primary	A	WHO II	Female	58	1923	0	1	0	Mutant	Non-codel	NA
CGGA_P205	Primary	GBM	WHO IV	Male	66	583	1	1	1	Wildtype	NA	NA
CGGA_P21	Primary	A	WHO II	Male	25	1922	0	1	1	Mutant	Non-codel	NA
CGGA_P22	Primary	GBM	WHO IV	Male	62	406	1	1	1	Wildtype	Non-codel	NA
CGGA_P23	Primary	AA	WHO III	Female	62	392	1	1	1	Wildtype	NA	NA
CGGA_P25	Primary	GBM	WHO IV	Male	64	147	1	1	1	Wildtype	NA	NA
CGGA_P265	Primary	AA	WHO III	Male	36	779	1	1	1	Wildtype	NA	methylated
CGGA_P266	Primary	AA	WHO III	Female	28	253	1	1	1	Wildtype	NA	methylated
CGGA_P269	Recurrent	rAO	WHO III	Female	47	511	1	1	1	Wildtype	Codel	NA
CGGA_P27	Primary	A	WHO II	Female	37	413	0	1	0	Mutant	Non-codel	NA
CGGA_P270	Recurrent	rA	WHO II	Male	33	NA	1	1	1	Mutant	Non-codel	un-methylated
CGGA_P271	Primary	A	WHO II	Male	42	1376	0	1	0	Mutant	NA	methylated
CGGA_P279	Recurrent	rAO	WHO III	Female	47	1334	0	1	1	Mutant	Codel	NA
CGGA_P28	Primary	GBM	WHO IV	Male	61	107	1	0	0	Wildtype	Non-codel	NA
CGGA_P280	Recurrent	rGBM	WHO IV	Female	52	1342	0	1	1	Wildtype	Non-codel	methylated
CGGA_P283	Recurrent	rGBM	WHO IV	Male	38	1331	0	1	1	Wildtype	Non-codel	methylated
CGGA_P286	Recurrent	rO	WHO II	Female	57	658	0	NA	0	Mutant	Codel	methylated
CGGA_P29	Recurrent	rAOA	WHO III	Female	22	103	1	1	1	Mutant	NA	NA
CGGA_P295	Recurrent	rGBM	WHO IV	Male	46	273	1	1	1	Wildtype	Non-codel	un-methylated
CGGA_P298	Recurrent	rAO	WHO III	Female	50	NA	0	1	0	Mutant	Codel	methylated
CGGA_P3	Recurrent	rAOA	WHO III	Male	32	2126	0	1	0	Mutant	NA	NA
CGGA_P30	Primary	A	WHO II	Male	48	404	1	1	1	Wildtype	Non-codel	NA
CGGA_P306	Recurrent	rO	WHO II	Male	49	922	1	1	1	Mutant	Codel	methylated
CGGA_P308	Recurrent	rAA	WHO III	Male	38	563	1	1	1	Mutant	Non-codel	methylated
CGGA_P31	Primary	A	WHO II	Male	42	1883	0	0	1	Wildtype	Non-codel	NA
CGGA_P310	Recurrent	rAA	WHO III	Female	47	224	1	1	1	NA	Codel	methylated
CGGA_P311	Recurrent	rA	WHO II	Male	36	1247	0	0	1	Mutant	Non-codel	methylated
CGGA_P314	Recurrent	rAO	WHO III	Female	34	1238	0	1	1	Mutant	Codel	methylated
CGGA_P315	Recurrent	rA	WHO II	Female	47	451	1	NA	NA	Mutant	Non-codel	NA
CGGA_P316	Recurrent	rA	WHO II	Male	44	567	0	NA	NA	NA	Non-codel	NA
CGGA_P319	Recurrent	rAA	WHO III	Male	37	508	1	1	0	Mutant	Non-codel	methylated
CGGA_P326	Recurrent	rAA	WHO III	Female	48	1217	0	1	1	Mutant	Non-codel	methylated
CGGA_P328	Recurrent	rAA	WHO III	Female	54	580	1	1	1	Mutant	Non-codel	NA
CGGA_P335	Recurrent	rGBM	WHO IV	Male	42	1203	0	1	1	Mutant	Codel	methylated
CGGA_P337	Recurrent	rAO	WHO III	Female	61	689	1	1	1	Mutant	Codel	methylated
CGGA_P338	Recurrent	rO	WHO II	Male	51	1198	0	1	1	Wildtype	Non-codel	methylated
CGGA_P346	Recurrent	rA	WHO II	Male	42	522	0	NA	0	Mutant	Non-codel	NA
CGGA_P356	Recurrent	rA	WHO II	Female	22	569	1	1	1	Mutant	Non-codel	methylated
CGGA_P358	Recurrent	rA	WHO II	Male	44	1168	0	1	1	Mutant	Non-codel	un-methylated
CGGA_P364	Recurrent	rAA	WHO III	Female	41	495	1	1	0	Mutant	Non-codel	methylated
CGGA_P385	Recurrent	rGBM	WHO IV	Male	22	1112	0	1	1	Wildtype	Non-codel	NA
CGGA_P388	Recurrent	rAA	WHO III	Female	37	293	1	1	1	Mutant	Non-codel	methylated
CGGA_P392	Recurrent	rA	WHO II	Male	35	1099	0	1	1	Mutant	Codel	methylated
CGGA_P399	Recurrent	rO	WHO II	Female	41	1090	0	1	1	Mutant	Codel	methylated
CGGA_P401	Recurrent	rGBM	WHO IV	Male	31	788	1	1	NA	Mutant	Non-codel	NA
CGGA_P411	Recurrent	rGBM	WHO IV	Female	47	440	1	1	1	Mutant	Non-codel	methylated
CGGA_P415	Recurrent	rGBM	WHO IV	Female	56	195	1	NA	1	Wildtype	Non-codel	NA
CGGA_P416	Recurrent	rAO	WHO III	Male	29	1069	0	1	1	Mutant	Codel	methylated
CGGA_P421	Recurrent	rAA	WHO III	Male	26	308	1	NA	1	Mutant	Non-codel	methylated
CGGA_P422	Primary	O	WHO II	Female	41	1091	0	1	0	Mutant	Codel	methylated
CGGA_P437	Primary	AO	WHO III	Female	47	1023	0	0	1	Mutant	Codel	NA
CGGA_P438	Recurrent	rAO	WHO III	Male	41	1023	0	1	1	Mutant	Codel	NA
CGGA_P439	Recurrent	rA	WHO II	Male	45	1022	0	1	1	Mutant	Non-codel	NA
CGGA_P446	Recurrent	rAO	WHO III	Female	47	1009	0	1	1	Mutant	Codel	NA
CGGA_P461	Recurrent	rAA	WHO III	Male	28	599	1	1	1	Mutant	Non-codel	methylated
CGGA_P468	Primary	AO	WHO III	Female	42	974	0	1	1	Mutant	Codel	methylated
CGGA_P483	Recurrent	rAA	WHO III	Male	41	299	1	1	1	Wildtype	Non-codel	methylated
CGGA_P492	Recurrent	rO	WHO II	Female	44	938	0	0	1	Mutant	Codel	methylated
CGGA_P499	Recurrent	rGBM	WHO IV	Female	69	NA	NA	NA	NA	Wildtype	Non-codel	NA
CGGA_P5	Recurrent	rAA	WHO III	Female	45	378	1	1	1	Mutant	Non-codel	NA
CGGA_P500	Recurrent	rO	WHO II	Female	34	930	0	1	0	Mutant	Codel	methylated
CGGA_P501	Recurrent	rA	WHO II	Male	27	926	0	1	1	Mutant	Non-codel	methylated
CGGA_P505	Recurrent	rA	WHO II	Male	34	924	0	1	0	Mutant	Non-codel	methylated
CGGA_P508	Recurrent	rAA	WHO III	Male	40	377	1	1	1	Mutant	Non-codel	methylated
CGGA_P510	Recurrent	rAO	WHO III	Male	42	912	0	1	1	Mutant	Non-codel	methylated
CGGA_P512	Recurrent	rGBM	WHO IV	Male	23	541	1	1	1	Wildtype	Non-codel	methylated
CGGA_P520	Recurrent	rAO	WHO III	Female	44	884	0	1	1	Mutant	Codel	NA
CGGA_P568	Recurrent	rAO	WHO III	Female	23	218	1	1	1	Mutant	Codel	methylated
CGGA_P585	Recurrent	rGBM	WHO IV	Male	50	344	1	1	1	Wildtype	Non-codel	methylated
CGGA_P594	Recurrent	rAA	WHO III	Male	40	84	1	1	1	Wildtype	Non-codel	un-methylated
CGGA_P596	Recurrent	rGBM	WHO IV	Female	60	777	0	1	1	Mutant	Codel	methylated
CGGA_P604	Recurrent	rAA	WHO III	Female	15	262	1	1	1	Wildtype	Non-codel	un-methylated
CGGA_P609	Primary	GBM	WHO IV	Female	19	726	0	1	1	Wildtype	Non-codel	un-methylated
CGGA_P610	Recurrent	rGBM	WHO IV	Male	62	345	1	1	1	Wildtype	NA	methylated
CGGA_P615	Recurrent	rO	WHO II	Male	40	NA	NA	NA	NA	Mutant	Codel	methylated
CGGA_P619	Recurrent	rGBM	WHO IV	Female	66	236	1	1	1	Wildtype	Non-codel	NA
CGGA_P623	Primary	AA	WHO III	Male	52	NA	NA	NA	NA	Mutant	Non-codel	NA
CGGA_P625	Recurrent	rGBM	WHO IV	Female	46	161	1	NA	NA	Mutant	Non-codel	methylated
CGGA_P633	Recurrent	rAA	WHO III	Female	40	676	0	1	1	Mutant	Non-codel	NA
CGGA_P7	Recurrent	rGBM	WHO IV	Male	45	110	1	NA	1	Wildtype	Non-codel	NA
CGGA_P83	Primary	A	WHO II	Female	28	1698	0	1	1	Mutant	Non-codel	NA
CGGA_P84	Primary	A	WHO II	Female	40	1694	0	1	0	Mutant	Non-codel	NA
CGGA_P86	Primary	O	WHO II	Female	34	1694	0	1	0	Mutant	Codel	NA
CGGA_P87	Recurrent	rGBM	WHO IV	Male	32	240	1	NA	1	Mutant	Non-codel	NA
CGGA_P89	Recurrent	rGBM	WHO IV	Male	42	294	1	1	1	Wildtype	Non-codel	NA
CGGA_P93	Primary	A	WHO II	Female	45	1678	0	1	1	Mutant	Non-codel	NA
CGGA_P98	Recurrent	rAA	WHO III	Male	44	317	1	1	1	Mutant	Non-codel	NA
CGGA_P99	Recurrent	rGBM	WHO IV	Male	52	679	0	1	1	Mutant	Non-codel	NA

## Sheet: CGGA-325
CGGA_ID	PRS_type	Histology	Grade	Gender	Age	OS	Censor	Radio_status	Chemo_status	IDH_mutation_status	1p19q_codeletion_status	MGMTp_methylation_status
CGGA_1001	Primary	GBM	WHO IV	Male	11	3817	0	0	1	Wildtype	Non-codel	un-methylated
CGGA_1006	Primary	AA	WHO III	Male	42	254	1	1	1	Wildtype	Non-codel	un-methylated
CGGA_1007	Primary	GBM	WHO IV	Female	57	345	1	1	1	Wildtype	Non-codel	un-methylated
CGGA_1011	Primary	GBM	WHO IV	Female	46	109	1	1	0	Wildtype	Non-codel	un-methylated
CGGA_1015	Primary	GBM	WHO IV	Male	62	164	1	1	0	Wildtype	Non-codel	un-methylated
CGGA_1019	Recurrent	rGBM	WHO IV	Male	60	212	1	0	1	Wildtype	Non-codel	methylated
CGGA_1022	Recurrent	rA	WHO II	Female	62	518	0	0	1	Wildtype	Non-codel	un-methylated
CGGA_1023	Primary	GBM	WHO IV	Female	56	681	1	1	1	Wildtype	Non-codel	un-methylated
CGGA_1024	Primary	GBM	WHO IV	Male	64	3074	1	1	1	Wildtype	Non-codel	methylated
CGGA_1026	Primary	GBM	WHO IV	Male	57	1570	1	1	1	Wildtype	Non-codel	methylated
CGGA_1034	Primary	AA	WHO III	Male	23	753	1	1	1	Wildtype	Non-codel	un-methylated
CGGA_1035	Primary	GBM	WHO IV	Female	60	567	1	1	0	Wildtype	Non-codel	methylated
CGGA_1039	Primary	GBM	WHO IV	Male	40	727	1	0	1	Wildtype	Non-codel	methylated
CGGA_1045	Primary	GBM	WHO IV	Male	79	348	1	1	1	Wildtype	Non-codel	un-methylated
CGGA_1049	Primary	GBM	WHO IV	Male	58	809	1	1	1	Wildtype	Non-codel	un-methylated
CGGA_1052	Primary	O	WHO II	Male	41	NA	NA	NA	NA	Mutant	Codel	un-methylated
CGGA_1072	Primary	GBM	WHO IV	Male	26	1090	1	1	1	Wildtype	Non-codel	un-methylated
CGGA_1077	Primary	GBM	WHO IV	Male	47	591	1	1	0	Wildtype	Non-codel	un-methylated
CGGA_1078	Recurrent	rGBM	WHO IV	Female	61	315	1	1	1	Wildtype	Non-codel	methylated
CGGA_1079	Primary	AA	WHO III	Male	38	471	1	NA	NA	Wildtype	Non-codel	un-methylated
CGGA_1081	Recurrent	rAA	WHO III	Female	30	216	1	0	0	Wildtype	Non-codel	un-methylated
CGGA_1083	Primary	GBM	WHO IV	Male	59	450	1	1	1	Wildtype	Non-codel	un-methylated
CGGA_1091	Primary	GBM	WHO IV	Female	51	1116	1	1	1	Wildtype	Non-codel	methylated
CGGA_1109	Primary	GBM	WHO IV	Male	42	1348	1	NA	NA	Wildtype	Non-codel	un-methylated
CGGA_1124	Primary	GBM	WHO IV	Male	47	484	1	1	1	Wildtype	Non-codel	un-methylated
CGGA_1139	Primary	GBM	WHO IV	Female	53	1196	1	1	1	Wildtype	Non-codel	methylated
CGGA_1140	Recurrent	rAA	WHO III	Female	49	921	1	0	1	Wildtype	Non-codel	methylated
CGGA_1145	Recurrent	rAA	WHO III	Male	41	239	1	1	1	Wildtype	Non-codel	methylated
CGGA_1171	Primary	GBM	WHO IV	Male	40	412	1	1	0	Wildtype	Non-codel	methylated
CGGA_1177	Recurrent	rGBM	WHO IV	Male	40	449	1	1	1	Wildtype	Non-codel	un-methylated
CGGA_1180	Primary	GBM	WHO IV	Female	48	1226	0	1	1	Wildtype	Non-codel	un-methylated
CGGA_1188	Secondary	sGBM	WHO IV	Female	30	256	1	1	1	Mutant	Non-codel	un-methylated
CGGA_1214	Primary	GBM	WHO IV	Female	49	604	1	1	1	Wildtype	Non-codel	methylated
CGGA_1216	Primary	GBM	WHO IV	Male	44	312	1	1	1	Wildtype	Non-codel	methylated
CGGA_1218	Secondary	sGBM	WHO IV	Male	53	286	1	1	1	Wildtype	Non-codel	un-methylated
CGGA_1224	Primary	GBM	WHO IV	Male	57	271	1	1	1	Wildtype	Non-codel	un-methylated
CGGA_1234	Primary	GBM	WHO IV	Male	32	705	1	1	1	Wildtype	Non-codel	un-methylated
CGGA_1237	Primary	GBM	WHO IV	Male	62	296	1	1	1	Wildtype	Non-codel	un-methylated
CGGA_1240	Primary	GBM	WHO IV	Male	33	19	1	0	0	Wildtype	Non-codel	un-methylated
CGGA_1251	Primary	GBM	WHO IV	Female	42	272	1	1	1	Wildtype	Non-codel	un-methylated
CGGA_1258	Primary	GBM	WHO IV	Male	42	114	1	0	0	Wildtype	Non-codel	un-methylated
CGGA_1263	Primary	AA	WHO III	Male	50	772	1	1	0	Wildtype	Non-codel	un-methylated
CGGA_1270	Primary	GBM	WHO IV	Female	60	188	1	1	1	Wildtype	Non-codel	un-methylated
CGGA_1271	Recurrent	rGBM	WHO IV	Male	17	523	1	1	1	Wildtype	Non-codel	methylated
CGGA_1272	Secondary	sGBM	WHO IV	Male	32	124	1	1	0	Mutant	Non-codel	methylated
CGGA_1280	Primary	AA	WHO III	Male	74	447	1	1	1	Wildtype	Non-codel	un-methylated
CGGA_1281	Primary	AA	WHO III	Male	45	2909	0	1	1	Wildtype	Codel	methylated
CGGA_1283	Secondary	sGBM	WHO IV	Male	17	20	1	1	1	Wildtype	Non-codel	un-methylated
CGGA_1284	Primary	AA	WHO III	Male	73	97	1	0	1	Wildtype	Non-codel	un-methylated
CGGA_1285	Recurrent	rGBM	WHO IV	Female	58	79	1	0	0	Wildtype	Non-codel	methylated
CGGA_1292	Primary	AA	WHO III	Male	17	2901	0	1	1	Wildtype	Non-codel	methylated
CGGA_1299	Primary	GBM	WHO IV	Male	54	550	1	1	1	Wildtype	Non-codel	un-methylated
CGGA_1301	Secondary	sGBM	WHO IV	Male	48	239	1	1	1	Wildtype	Non-codel	un-methylated
CGGA_1313	Primary	GBM	WHO IV	Male	42	379	1	1	1	Wildtype	Non-codel	un-methylated
CGGA_1320	Primary	GBM	WHO IV	Male	19	59	1	0	1	Wildtype	Non-codel	un-methylated
CGGA_1332	Primary	GBM	WHO IV	Female	55	510	0	0	1	Wildtype	Non-codel	methylated
CGGA_1338	Primary	GBM	WHO IV	Female	61	1122	1	1	1	Wildtype	Non-codel	methylated
CGGA_1340	Primary	AA	WHO III	Male	35	1109	1	1	1	Wildtype	Non-codel	un-methylated
CGGA_1342	Primary	GBM	WHO IV	Male	47	186	1	1	1	Wildtype	Non-codel	un-methylated
CGGA_1343	Recurrent	rGBM	WHO IV	Male	34	94	1	1	1	Wildtype	Non-codel	methylated
CGGA_1346	Secondary	sGBM	WHO IV	Female	57	284	1	1	1	Wildtype	Non-codel	un-methylated
CGGA_1370	Recurrent	rGBM	WHO IV	Male	43	325	0	1	1	Wildtype	Non-codel	un-methylated
CGGA_1393	Secondary	sGBM	WHO IV	Male	41	275	1	1	1	Wildtype	Non-codel	methylated
CGGA_1408	Primary	AA	WHO III	Female	64	1362	1	1	1	Wildtype	Non-codel	un-methylated
CGGA_1411	Recurrent	rAA	WHO III	Female	40	329	1	1	1	Wildtype	Non-codel	methylated
CGGA_235	Primary	O	WHO II	Male	24	2340	1	1	1	Mutant	Codel	methylated
CGGA_269	Primary	A	WHO II	Female	45	2932	0	1	0	Wildtype	Non-codel	un-methylated
CGGA_272	Secondary	sGBM	WHO IV	Male	51	217	1	0	0	Wildtype	Non-codel	un-methylated
CGGA_274	Primary	GBM	WHO IV	Female	55	610	0	1	1	Wildtype	Non-codel	un-methylated
CGGA_276	Primary	O	WHO II	Male	44	529	0	0	0	Mutant	Non-codel	methylated
CGGA_309	NA	NA	NA	Male	44	139	1	1	1	Wildtype	NA	un-methylated
CGGA_318	Secondary	sGBM	WHO IV	Female	40	222	1	NA	1	Wildtype	Non-codel	un-methylated
CGGA_323	Primary	O	WHO II	Female	48	4338	0	0	0	Wildtype	Non-codel	un-methylated
CGGA_330	Primary	AA	WHO III	Male	45	1121	1	1	1	Wildtype	Non-codel	un-methylated
CGGA_413	Primary	GBM	WHO IV	Male	54	183	0	1	1	Wildtype	Non-codel	un-methylated
CGGA_426	Primary	AA	WHO III	Male	50	1560	1	1	1	Wildtype	Non-codel	un-methylated
CGGA_448	Primary	AA	WHO III	Male	64	354	1	1	1	Wildtype	Non-codel	un-methylated
CGGA_483	Primary	GBM	WHO IV	Female	59	277	1	1	1	Wildtype	Non-codel	un-methylated
CGGA_488	Primary	AA	WHO III	Male	23	435	1	1	1	Wildtype	Non-codel	un-methylated
CGGA_493	Primary	A	WHO II	Female	32	2382	1	1	1	Mutant	Non-codel	un-methylated
CGGA_494	Primary	GBM	WHO IV	Female	58	4435	0	1	1	Wildtype	Non-codel	methylated
CGGA_495	NA	NA	NA	Male	53	295	1	0	0	Wildtype	NA	un-methylated
CGGA_499	Primary	GBM	WHO IV	Male	51	122	1	1	0	Wildtype	Non-codel	methylated
CGGA_525	Primary	GBM	WHO IV	Male	61	138	1	1	0	Wildtype	Non-codel	methylated
CGGA_541	Primary	A	WHO II	Female	36	4376	0	1	0	Wildtype	Non-codel	un-methylated
CGGA_564	Primary	AA	WHO III	Male	47	679	1	1	1	Wildtype	Non-codel	methylated
CGGA_565	Primary	AA	WHO III	Male	51	3605	0	1	0	Wildtype	Non-codel	un-methylated
CGGA_578	Primary	AA	WHO III	Female	61	362	1	1	1	Wildtype	Non-codel	methylated
CGGA_599	Primary	AO	WHO III	Female	66	418	1	1	0	Wildtype	Non-codel	un-methylated
CGGA_604	Primary	GBM	WHO IV	Male	46	381	1	1	1	Wildtype	Non-codel	methylated
CGGA_616	Primary	AA	WHO III	Male	43	952	1	1	1	Wildtype	Non-codel	methylated
CGGA_624	Recurrent	rGBM	WHO IV	Female	50	122	1	NA	NA	Wildtype	Non-codel	un-methylated
CGGA_630	Recurrent	rO	WHO III	Male	43	4300	0	1	1	Mutant	Codel	methylated
CGGA_633	Primary	O	WHO II	Female	56	1812	1	1	1	Wildtype	Non-codel	un-methylated
CGGA_638	Primary	O	WHO II	Male	42	2386	0	1	0	Mutant	Codel	un-methylated
CGGA_643	Primary	AA	WHO III	Male	56	331	1	1	1	Wildtype	Non-codel	un-methylated
CGGA_658	Primary	GBM	WHO IV	Male	55	372	1	1	1	Wildtype	Non-codel	methylated
CGGA_659	Primary	O	WHO II	Female	50	730	0	1	1	Wildtype	Non-codel	un-methylated
CGGA_661	Primary	AA	WHO III	Male	42	NA	1	1	0	Wildtype	Non-codel	methylated
CGGA_669	Recurrent	rGBM	WHO IV	Female	56	607	1	0	1	Wildtype	Codel	un-methylated
CGGA_676	Primary	GBM	WHO IV	Male	60	376	1	1	1	Wildtype	Non-codel	un-methylated
CGGA_678	Recurrent	rAA	WHO III	Male	56	386	1	0	1	Wildtype	Non-codel	un-methylated
CGGA_679	Primary	GBM	WHO IV	Female	63	263	1	1	0	Wildtype	Non-codel	methylated
CGGA_680	Primary	GBM	WHO IV	Male	44	2373	1	1	1	Wildtype	Non-codel	un-methylated
CGGA_681	NA	NA	NA	Male	42	110	1	NA	NA	Wildtype	NA	methylated
CGGA_700	Primary	GBM	WHO IV	Female	24	170	0	1	1	Mutant	Non-codel	methylated
CGGA_727	Primary	AA	WHO III	Male	45	1023	1	1	1	Wildtype	Non-codel	methylated
CGGA_731	Primary	GBM	WHO IV	Male	50	503	1	1	0	Wildtype	Non-codel	un-methylated
CGGA_732	Primary	AA	WHO III	Female	35	NA	NA	0	NA	Wildtype	Non-codel	un-methylated
CGGA_766	Primary	O	WHO II	Male	32	4103	0	1	0	Mutant	Codel	methylated
CGGA_773	Secondary	sGBM	WHO IV	Female	51	443	1	0	0	Mutant	Non-codel	un-methylated
CGGA_782	Primary	GBM	WHO IV	Male	60	289	1	1	0	Wildtype	Non-codel	un-methylated
CGGA_789	Primary	GBM	WHO IV	Male	50	345	1	1	0	Wildtype	Non-codel	un-methylated
CGGA_791	Primary	AA	WHO III	Male	55	252	1	1	0	Wildtype	Non-codel	un-methylated
CGGA_796	Primary	A	WHO II	Male	60	559	0	1	1	Wildtype	Non-codel	un-methylated
CGGA_802	Primary	GBM	WHO IV	Male	42	681	1	1	1	Wildtype	Non-codel	un-methylated
CGGA_804	Primary	GBM	WHO IV	Female	53	614	0	1	1	Wildtype	Non-codel	methylated
CGGA_807	Primary	A	WHO II	Male	42	4040	0	1	1	Wildtype	Non-codel	NA
CGGA_808	Primary	GBM	WHO IV	Male	38	1167	0	1	1	Wildtype	Non-codel	un-methylated
CGGA_837	Primary	GBM	WHO IV	Male	57	432	1	1	1	Wildtype	Non-codel	methylated
CGGA_842	Primary	GBM	WHO IV	Female	63	204	1	1	1	Wildtype	Non-codel	un-methylated
CGGA_848	Primary	GBM	WHO IV	Female	54	239	0	1	1	Wildtype	Non-codel	un-methylated
CGGA_850	Primary	GBM	WHO IV	Female	52	564	0	0	0	Wildtype	Non-codel	un-methylated
CGGA_859	Primary	GBM	WHO IV	Male	56	387	1	1	0	Wildtype	Non-codel	un-methylated
CGGA_871	Primary	O	WHO II	Male	37	3964	0	1	0	Mutant	Codel	methylated
CGGA_876	Primary	GBM	WHO IV	Female	60	159	1	NA	NA	Wildtype	Non-codel	un-methylated
CGGA_878	Primary	GBM	WHO IV	Male	42	863	1	0	1	Wildtype	Non-codel	un-methylated
CGGA_902	Primary	GBM	WHO IV	Male	54	193	1	NA	NA	Wildtype	Non-codel	un-methylated
CGGA_D02	Recurrent	rGBM	WHO IV	Male	44	484	1	0	1	Wildtype	Non-codel	methylated
CGGA_D03	Primary	GBM	WHO IV	Male	44	423	1	1	1	Wildtype	Non-codel	methylated
CGGA_D06	Recurrent	rAA	WHO III	Female	49	NA	1	1	1	Wildtype	Codel	un-methylated
CGGA_D09	Primary	GBM	WHO IV	Male	57	233	1	1	0	Wildtype	Non-codel	un-methylated
CGGA_D11	Primary	AA	WHO III	Female	53	827	1	1	1	Wildtype	Non-codel	methylated
CGGA_D16	Primary	AA	WHO III	Female	59	261	1	1	0	Wildtype	Non-codel	methylated
CGGA_D18	Primary	AA	WHO III	Male	20	NA	NA	NA	NA	Wildtype	Non-codel	methylated
CGGA_D26	Recurrent	rGBM	WHO IV	Male	55	263	1	0	0	Wildtype	Non-codel	un-methylated
CGGA_D32	Recurrent	rGBM	WHO IV	Male	61	358	1	0	1	Wildtype	Non-codel	un-methylated
CGGA_D35	Primary	GBM	WHO IV	Female	68	661	1	1	0	Wildtype	Non-codel	methylated
CGGA_D36	Recurrent	rGBM	WHO IV	Male	58	34	1	0	0	Wildtype	Non-codel	methylated
CGGA_D37	Primary	GBM	WHO IV	Male	55	965	1	1	1	Wildtype	Non-codel	un-methylated
CGGA_D44	Primary	AA	WHO III	Female	18	313	1	1	0	Wildtype	Non-codel	NA
CGGA_D51	Recurrent	rGBM	WHO IV	Female	60	135	1	0	0	Wildtype	Non-codel	un-methylated
CGGA_D57	Primary	GBM	WHO IV	Male	40	766	1	1	1	Wildtype	Non-codel	NA
CGGA_D58	Recurrent	rAA	WHO III	Male	24	181	1	0	0	Wildtype	Codel	un-methylated
CGGA_342	Primary	GBM	WHO IV	Female	49	500	1	1	1	Wildtype	NA	methylated
CGGA_719	Secondary	sGBM	WHO IV	Male	51	101	1	1	1	Mutant	NA	un-methylated
CGGA_J030	Primary	O	WHO II	Male	38	3389	0	1	0	Mutant	Codel	NA
CGGA_J130	Recurrent	rA	WHO II	Male	40	3116	0	1	1	Wildtype	Non-codel	NA
CGGA_1005	Primary	A	WHO II	Female	41	3815	0	0	1	Mutant	Non-codel	methylated
CGGA_1013	Primary	A	WHO II	Female	38	1725	1	1	0	Mutant	Non-codel	methylated
CGGA_1020	Primary	A	WHO II	Female	38	1120	1	1	0	Mutant	Non-codel	un-methylated
CGGA_1027	Primary	AO	WHO III	Male	37	2688	0	1	1	Mutant	Codel	methylated
CGGA_1031	Primary	A	WHO II	Female	31	2457	1	0	1	Mutant	Non-codel	un-methylated
CGGA_1046	Primary	A	WHO II	Male	21	3559	0	NA	1	NA	NA	methylated
CGGA_1050	Primary	O	WHO II	Male	39	NA	0	1	1	Mutant	Codel	methylated
CGGA_1060	Recurrent	rGBM	WHO IV	Male	42	227	1	0	1	Mutant	Non-codel	methylated
CGGA_1061	Recurrent	rAA	WHO III	Female	43	532	1	0	1	Mutant	Non-codel	un-methylated
CGGA_1068	Secondary	sGBM	WHO IV	Male	29	68	1	0	0	Mutant	Non-codel	methylated
CGGA_1094	Recurrent	rAA	WHO III	Female	40	252	1	0	1	Mutant	Non-codel	methylated
CGGA_1105	Secondary	sGBM	WHO IV	Male	29	609	1	1	1	Mutant	Non-codel	methylated
CGGA_1113	Primary	AO	WHO III	Male	34	1265	1	0	1	Mutant	Codel	methylated
CGGA_1129	Secondary	sGBM	WHO IV	Male	34	168	1	1	0	Mutant	Non-codel	methylated
CGGA_1136	Secondary	sGBM	WHO IV	Female	38	236	1	0	1	Mutant	Non-codel	methylated
CGGA_1146	Primary	AA	WHO III	Male	35	2498	0	1	0	Mutant	Non-codel	methylated
CGGA_1160	Primary	AA	WHO III	Female	43	426	1	NA	NA	Mutant	Non-codel	un-methylated
CGGA_1170	Secondary	sGBM	WHO IV	Male	25	346	1	1	1	Mutant	Non-codel	methylated
CGGA_1175	Secondary	sGBM	WHO IV	Female	36	441	1	0	1	Mutant	Non-codel	methylated
CGGA_1189	Primary	AO	WHO III	Female	34	3082	0	0	1	Mutant	Codel	methylated
CGGA_1190	Primary	AA	WHO III	Female	45	3082	0	0	1	Mutant	Non-codel	methylated
CGGA_1215	Recurrent	rAA	WHO III	Male	37	29	1	1	1	Mutant	Non-codel	methylated
CGGA_1219	Primary	GBM	WHO IV	Female	57	2120	1	1	1	Mutant	Non-codel	methylated
CGGA_1227	Recurrent	rGBM	WHO IV	Female	46	1197	1	1	1	Wildtype	Non-codel	methylated
CGGA_1231	Recurrent	rAA	WHO III	Female	31	2279	1	1	1	Wildtype	Non-codel	un-methylated
CGGA_1287	Primary	GBM	WHO IV	Male	29	533	1	1	1	Mutant	Non-codel	un-methylated
CGGA_1307	Primary	AA	WHO III	Female	25	965	0	1	1	Mutant	Non-codel	un-methylated
CGGA_1314	Primary	GBM	WHO IV	Female	27	172	1	0	0	Mutant	Non-codel	methylated
CGGA_1322	Primary	AA	WHO III	Male	10	253	1	1	1	Mutant	Non-codel	methylated
CGGA_1324	Secondary	sGBM	WHO IV	Male	42	848	1	1	1	Mutant	Codel	methylated
CGGA_1329	Recurrent	rAA	WHO III	Female	43	326	1	1	1	Mutant	Non-codel	methylated
CGGA_1330	Primary	A	WHO II	Male	47	2846	0	1	1	Mutant	Non-codel	methylated
CGGA_1374	Recurrent	rAA	WHO III	Male	22	141	1	1	0	Mutant	Non-codel	methylated
CGGA_1375	Secondary	sGBM	WHO IV	Female	50	92	1	1	0	Mutant	Non-codel	methylated
CGGA_1381	Recurrent	rGBM	WHO IV	Female	36	46	1	1	1	Mutant	Non-codel	methylated
CGGA_1384	Primary	GBM	WHO IV	Female	39	191	1	1	1	Mutant	Non-codel	methylated
CGGA_1388	Recurrent	rAA	WHO III	Male	37	485	1	1	1	Mutant	Non-codel	methylated
CGGA_1394	Recurrent	rGBM	WHO IV	Male	37	139	1	1	1	Mutant	Non-codel	methylated
CGGA_1406	Primary	A	WHO II	Male	34	2154	1	1	1	Mutant	Non-codel	methylated
CGGA_1409	Primary	GBM	WHO IV	Female	24	2727	0	0	1	Mutant	Non-codel	un-methylated
CGGA_1412	Secondary	sGBM	WHO IV	Female	48	296	1	1	1	Mutant	Codel	methylated
CGGA_171	Primary	O	WHO II	Female	37	NA	NA	0	NA	Mutant	Codel	un-methylated
CGGA_236	Primary	O	WHO II	Male	47	706	0	1	1	Mutant	Codel	methylated
CGGA_241	Primary	A	WHO II	Male	34	4809	0	1	0	Mutant	Non-codel	methylated
CGGA_245	Recurrent	rAA	WHO III	Female	39	318	1	1	1	Mutant	Non-codel	NA
CGGA_251	Primary	A	WHO II	Male	45	1299	0	1	0	Mutant	Non-codel	methylated
CGGA_252	Primary	A	WHO II	Female	24	165	0	1	0	Mutant	Non-codel	un-methylated
CGGA_254	Primary	O	WHO II	Male	38	4793	0	1	1	Mutant	Codel	methylated
CGGA_256	Primary	A	WHO II	Male	39	158	0	1	1	Mutant	Non-codel	un-methylated
CGGA_261	Primary	A	WHO II	Male	27	4130	0	1	0	Mutant	Non-codel	un-methylated
CGGA_267	Primary	A	WHO II	Male	36	1374	1	0	0	Mutant	Non-codel	un-methylated
CGGA_273	Primary	A	WHO II	Female	35	2635	1	1	0	Mutant	Non-codel	un-methylated
CGGA_283	Primary	O	WHO II	Female	47	3470	1	1	1	Mutant	Codel	methylated
CGGA_300	Primary	A	WHO II	Female	35	2199	1	1	1	Mutant	Non-codel	un-methylated
CGGA_314	Recurrent	rO	WHO III	Male	39	2568	1	1	1	Mutant	Codel	un-methylated
CGGA_333	Primary	A	WHO II	Male	40	1783	0	1	0	Mutant	Non-codel	un-methylated
CGGA_337	Primary	AA	WHO III	Female	50	1008	1	NA	NA	Mutant	Non-codel	methylated
CGGA_374	Secondary	sGBM	WHO IV	Male	37	493	1	1	1	Mutant	Non-codel	methylated
CGGA_400	Recurrent	rAA	WHO III	Female	38	1321	1	1	0	Mutant	Non-codel	methylated
CGGA_431	Recurrent	rO	WHO III	Male	41	4515	0	1	1	Mutant	Codel	methylated
CGGA_446	Primary	O	WHO II	Female	35	4508	0	1	0	Mutant	Codel	un-methylated
CGGA_458	Recurrent	rA	WHO II	Male	51	419	1	1	1	Mutant	Non-codel	methylated
CGGA_479	Primary	O	WHO II	Female	36	4445	0	1	0	Mutant	Codel	un-methylated
CGGA_485	Primary	O	WHO II	Male	31	2437	0	1	1	Mutant	Codel	un-methylated
CGGA_490	Primary	AO	WHO III	Female	37	3804	0	1	1	Mutant	Codel	methylated
CGGA_491	Primary	GBM	WHO IV	Female	36	1074	1	1	1	Mutant	Non-codel	methylated
CGGA_501	Primary	O	WHO II	Male	40	4427	0	1	0	Mutant	Codel	methylated
CGGA_502	Primary	A	WHO II	Male	39	4414	0	1	0	Mutant	Non-codel	methylated
CGGA_510	Primary	AO	WHO III	Male	42	4403	0	1	1	Mutant	Codel	methylated
CGGA_538	Primary	O	WHO II	Female	43	NA	NA	0	NA	Mutant	Codel	un-methylated
CGGA_543	Primary	O	WHO II	Male	43	4371	0	1	0	Mutant	Codel	methylated
CGGA_545	Recurrent	rGBM	WHO IV	Female	38	555	1	0	1	Mutant	Non-codel	methylated
CGGA_551	Primary	O	WHO II	Male	44	4363	0	1	0	Mutant	Codel	un-methylated
CGGA_560	Primary	AA	WHO III	Male	43	4354	0	1	0	Mutant	Non-codel	methylated
CGGA_580	Primary	A	WHO II	Male	43	1394	1	1	0	Mutant	Non-codel	methylated
CGGA_591	Primary	AA	WHO III	Female	50	1654	1	1	1	Mutant	Non-codel	methylated
CGGA_598	Primary	AO	WHO III	Female	61	3677	1	1	1	Mutant	Codel	methylated
CGGA_601	Primary	A	WHO II	Male	36	1133	1	1	0	Mutant	Non-codel	un-methylated
CGGA_603	Recurrent	rAA	WHO III	Male	32	168	0	1	1	Mutant	Non-codel	methylated
CGGA_605	Recurrent	rA	WHO III	Male	43	4300	0	0	1	Mutant	Non-codel	methylated
CGGA_607	Primary	A	WHO II	Male	25	1389	0	1	0	Mutant	Non-codel	un-methylated
CGGA_632	Primary	A	WHO II	Female	29	576	1	1	1	Mutant	Non-codel	un-methylated
CGGA_635	Primary	O	WHO II	Male	45	4263	0	1	1	Mutant	Codel	un-methylated
CGGA_641	Primary	AO	WHO III	Female	51	3411	1	1	1	Mutant	Codel	un-methylated
CGGA_642	Primary	A	WHO II	Male	29	4249	0	1	0	Mutant	Non-codel	un-methylated
CGGA_655	Primary	O	WHO II	Male	35	4231	0	1	0	Mutant	Codel	un-methylated
CGGA_662	Primary	O	WHO II	Female	59	284	1	0	0	Mutant	Codel	un-methylated
CGGA_666	Primary	O	WHO II	Female	45	2499	1	1	0	Mutant	Codel	methylated
CGGA_671	Primary	O	WHO II	Female	36	4215	0	1	0	Mutant	Codel	un-methylated
CGGA_675	Primary	O	WHO II	Female	23	4210	0	1	1	Mutant	Codel	un-methylated
CGGA_685	Primary	A	WHO II	Female	20	3239	1	1	1	Mutant	Non-codel	methylated
CGGA_689	Primary	O	WHO II	Female	36	4194	0	1	0	Mutant	Codel	methylated
CGGA_694	Recurrent	rA	WHO II	Male	34	1194	1	0	0	Mutant	Non-codel	un-methylated
CGGA_698	Primary	A	WHO II	Female	61	1851	1	1	1	Mutant	Non-codel	un-methylated
CGGA_704	Primary	A	WHO II	Male	36	2572	1	1	0	Mutant	Non-codel	methylated
CGGA_710	Primary	GBM	WHO IV	Male	41	660	1	0	1	Mutant	Non-codel	methylated
CGGA_715	Primary	O	WHO II	Male	43	3429	0	1	0	Mutant	Codel	methylated
CGGA_725	Primary	O	WHO II	Male	58	4147	0	1	0	Mutant	Codel	un-methylated
CGGA_747	Primary	GBM	WHO IV	Male	29	970	1	1	1	Mutant	Non-codel	methylated
CGGA_752	Primary	O	WHO II	Male	39	3680	0	1	0	Mutant	Codel	methylated
CGGA_757	Primary	A	WHO II	Male	45	1047	1	1	1	Mutant	Non-codel	un-methylated
CGGA_760	Primary	O	WHO II	Female	34	4110	0	1	0	Mutant	Codel	methylated
CGGA_761	Primary	GBM	WHO IV	Male	45	1840	1	1	0	Mutant	Non-codel	methylated
CGGA_762	Primary	O	WHO II	Female	40	4105	0	1	0	Mutant	Codel	un-methylated
CGGA_785	Primary	O	WHO II	Male	43	3517	1	1	0	Mutant	Codel	methylated
CGGA_812	Primary	O	WHO II	Male	27	4035	0	1	0	Mutant	Codel	NA
CGGA_815	Primary	A	WHO II	Female	53	2219	1	1	0	Mutant	Non-codel	un-methylated
CGGA_818	Primary	A	WHO II	Male	46	4027	0	1	0	Mutant	Non-codel	NA
CGGA_822	Secondary	sGBM	WHO IV	Male	46	2237	1	0	1	Mutant	Non-codel	methylated
CGGA_834	Primary	A	WHO II	Male	24	4013	0	1	0	Wildtype	Non-codel	methylated
CGGA_835	Primary	O	WHO II	Male	31	517	0	1	NA	Mutant	Codel	methylated
CGGA_838	Primary	O	WHO II	Female	36	4011	0	1	1	Mutant	Codel	un-methylated
CGGA_843	Primary	O	WHO II	Male	29	4005	0	1	1	Mutant	Codel	NA
CGGA_856	Primary	O	WHO II	Male	53	1297	0	1	NA	Mutant	Codel	methylated
CGGA_858	Primary	O	WHO II	Male	42	3984	0	1	0	Mutant	Codel	un-methylated
CGGA_864	Primary	O	WHO II	Male	34	3977	0	0	0	Mutant	Codel	NA
CGGA_884	Primary	A	WHO II	Female	48	1131	1	1	1	Mutant	Non-codel	methylated
CGGA_892	Primary	O	WHO II	Male	34	448	0	1	NA	Mutant	Codel	methylated
CGGA_893	Primary	A	WHO II	Female	36	3160	1	1	0	Mutant	Non-codel	methylated
CGGA_898	Primary	A	WHO II	Male	38	1663	1	1	NA	Mutant	Non-codel	un-methylated
CGGA_899	Recurrent	rGBM	WHO IV	Male	48	231	1	0	1	Mutant	Non-codel	methylated
CGGA_904	Primary	A	WHO II	Male	33	774	1	1	0	Mutant	Non-codel	methylated
CGGA_905	Primary	A	WHO II	Male	46	3174	1	1	0	Mutant	Non-codel	NA
CGGA_908	Primary	A	WHO II	Male	35	2436	1	1	NA	Mutant	Non-codel	methylated
CGGA_909	Primary	A	WHO II	Female	39	3920	0	1	0	Mutant	Non-codel	methylated
CGGA_D04	Primary	A	WHO II	Male	37	3697	0	1	1	Mutant	Non-codel	methylated
CGGA_D07	Primary	O	WHO II	Male	36	3691	0	1	0	Mutant	Codel	NA
CGGA_D14	Recurrent	rAA	WHO III	Male	27	NA	NA	NA	NA	Mutant	Non-codel	un-methylated
CGGA_D15	Primary	O	WHO II	Female	38	3669	0	1	1	Mutant	Codel	methylated
CGGA_D20	Primary	A	WHO II	Female	40	2367	1	0	0	Mutant	Non-codel	un-methylated
CGGA_D21	Primary	AA	WHO III	Female	37	1208	1	1	0	Mutant	Non-codel	NA
CGGA_D24	Primary	AA	WHO III	Female	37	837	1	1	0	Mutant	Non-codel	NA
CGGA_D27	Recurrent	rO	WHO III	Male	33	3650	0	1	1	Mutant	Codel	un-methylated
CGGA_D29	Primary	O	WHO II	Male	36	3643	0	1	0	Mutant	Codel	methylated
CGGA_D33	Recurrent	rAA	WHO III	Male	38	116	1	0	0	Mutant	Non-codel	methylated
CGGA_D34	Secondary	sGBM	WHO IV	Male	45	147	1	0	1	Mutant	Non-codel	methylated
CGGA_D38	Recurrent	rGBM	WHO IV	Female	41	689	1	1	0	Mutant	Codel	methylated
CGGA_D39	Recurrent	rA	WHO II	Female	27	NA	NA	NA	NA	Mutant	Non-codel	methylated
CGGA_D40	Recurrent	rA	WHO II	Male	44	3557	0	0	1	Mutant	Non-codel	methylated
CGGA_D45	Recurrent	rAA	WHO III	Male	32	856	0	1	1	Mutant	Non-codel	methylated
CGGA_D46	Recurrent	rAA	WHO III	Female	36	300	1	0	1	Mutant	Non-codel	methylated
CGGA_D47	Primary	O	WHO II	Male	36	1048	1	1	1	Mutant	Codel	methylated
CGGA_D48	Recurrent	rAA	WHO III	Female	23	221	1	1	1	Mutant	Non-codel	methylated
CGGA_D52	Primary	AO	WHO III	Male	46	3529	0	1	1	Mutant	Codel	un-methylated
CGGA_D56	Recurrent	rAA	WHO III	Male	45	64	1	0	0	Mutant	Non-codel	methylated
CGGA_D59	Secondary	sGBM	WHO IV	Female	30	NA	NA	0	1	Mutant	Non-codel	methylated
CGGA_277	Primary	AO	WHO III	Male	40	4739	0	1	1	Mutant	NA	methylated
CGGA_518	Secondary	sGBM	WHO IV	Male	27	212	1	0	0	Mutant	NA	un-methylated
CGGA_J023	Primary	AO	WHO III	Male	36	1028	1	1	1	Mutant	Non-codel	NA
CGGA_J024	Recurrent	rA	WHO II	Female	29	3410	0	0	0	Mutant	Non-codel	NA
CGGA_J042	Recurrent	rA	WHO II	Male	38	1409	1	0	0	Mutant	Non-codel	NA
CGGA_J100	Recurrent	rGBM	WHO IV	Male	55	NA	NA	NA	NA	Mutant	Non-codel	NA
CGGA_1004	Primary	A	WHO II	Female	63	899	1	1	0	Wildtype	Non-codel	methylated
CGGA_1008	Primary	GBM	WHO IV	Female	54	315	1	1	1	Wildtype	Non-codel	un-methylated
CGGA_1053	Primary	GBM	WHO IV	Female	63	370	1	1	1	Wildtype	Non-codel	un-methylated
CGGA_1059	Recurrent	rA	WHO II	Female	54	21	1	1	0	Mutant	Non-codel	un-methylated
CGGA_1070	Primary	GBM	WHO IV	Male	37	333	1	1	1	Wildtype	Non-codel	un-methylated
CGGA_1071	Primary	A	WHO II	Male	42	3252	1	0	1	Wildtype	Non-codel	un-methylated
CGGA_1073	Primary	GBM	WHO IV	Female	42	270	1	1	1	Wildtype	Non-codel	un-methylated
CGGA_1074	Primary	GBM	WHO IV	Male	50	86	1	1	1	Wildtype	Non-codel	methylated
CGGA_1095	NA	NA	NA	Male	29	2778	1	1	1	Mutant	Non-codel	methylated
CGGA_1099	Secondary	sGBM	WHO IV	Male	8	122	1	0	1	Wildtype	Non-codel	un-methylated
CGGA_1114	Primary	GBM	WHO IV	Male	53	460	1	1	1	Wildtype	Non-codel	un-methylated
CGGA_1116	Recurrent	rGBM	WHO IV	Female	43	248	1	1	1	Mutant	Non-codel	methylated
CGGA_1118	Recurrent	rAA	WHO III	Male	31	398	1	0	0	Mutant	Non-codel	methylated
CGGA_1119	Recurrent	rGBM	WHO IV	Male	52	422	1	0	1	Mutant	Codel	methylated
CGGA_1197	Secondary	sGBM	WHO IV	Male	43	942	1	1	1	Mutant	Codel	methylated
CGGA_1246	Primary	AO	WHO III	Male	53	2972	0	1	1	Mutant	Codel	methylated
CGGA_1275	Primary	GBM	WHO IV	Male	70	183	1	1	1	Wildtype	Non-codel	un-methylated
CGGA_1450	Secondary	sGBM	WHO IV	Male	37	957	1	1	1	Mutant	Codel	un-methylated
CGGA_1460	Secondary	sGBM	WHO IV	Male	51	209	1	1	1	Wildtype	Non-codel	methylated
CGGA_1475	Secondary	sGBM	WHO IV	Male	38	182	1	1	0	Mutant	Non-codel	methylated
CGGA_243	Primary	O	WHO II	Female	30	2977	0	1	0	Mutant	Codel	methylated
CGGA_247	Primary	AA	WHO III	Male	60	609	1	1	1	Mutant	Non-codel	methylated
CGGA_738	Primary	A	WHO II	Male	43	4132	0	1	1	Mutant	Non-codel	un-methylated
CGGA_759	Primary	GBM	WHO IV	Male	30	1263	1	1	0	Mutant	Non-codel	methylated
CGGA_D30	Primary	GBM	WHO IV	Male	70	215	1	1	0	Wildtype	Non-codel	NA

## Sheet: TCGA
	X_PATIENT	OS	OS.time	DSS	DSS.time	PFI	PFI.time
TCGA-E1-5319-01	TCGA-E1-5319	1	2907	1	2907	1	923
TCGA-HT-7693-01	TCGA-HT-7693	0	533	0	533	0	533
TCGA-CS-6665-01	TCGA-CS-6665	0	1568	0	1568	0	1568
TCGA-S9-A7J2-01	TCGA-S9-A7J2	0	62	0	62	0	62
TCGA-FG-A6J3-01	TCGA-FG-A6J3	0	677	0	677	1	285
TCGA-27-1831-01	TCGA-27-1831	1	505	1	505	1	144
TCGA-FG-6688-01	TCGA-FG-6688	0	571	0	571	1	405
TCGA-S9-A6TX-01	TCGA-S9-A6TX	0	1245	0	1245	1	856
TCGA-VM-A8C8-01	TCGA-VM-A8C8	0	1397	0	1397	1	456
TCGA-27-2523-01	TCGA-27-2523	1	489	1	489	1	402
TCGA-06-0125-01	TCGA-06-0125	1	1448	1	1448	1	797
TCGA-06-0125-02	TCGA-06-0125	1	1448	1	1448	1	797
TCGA-HT-A74L-01	TCGA-HT-A74L	0	336	0	336	0	336
TCGA-S9-A7QY-01	TCGA-S9-A7QY	0	863	0	863	0	863
TCGA-27-2524-01	TCGA-27-2524	1	231	1	231	1	231
TCGA-DB-A4XA-01	TCGA-DB-A4XA	0	573	0	573	0	573
TCGA-HT-A4DV-01	TCGA-HT-A4DV	0	792	0	792	0	792
TCGA-WY-A85A-01	TCGA-WY-A85A	0	1320	0	1320	0	1320
TCGA-E1-5311-01	TCGA-E1-5311	1	4084	1	4084	1	2602
TCGA-28-5213-01	TCGA-28-5213	0	951	0	951	0	951
TCGA-E1-A7YI-01	TCGA-E1-A7YI	1	111	1	111	1	56
TCGA-E1-5305-01	TCGA-E1-5305	1	2433	1	2433	1	1604
TCGA-F6-A8O4-01	TCGA-F6-A8O4	0	6	0	6	0	6
TCGA-HT-8113-01	TCGA-HT-8113	0	900	0	900	0	900
TCGA-DH-A66G-01	TCGA-DH-A66G	0	523	0	523	0	523
TCGA-76-4932-01	TCGA-76-4932	1	1458	1	1458	1	1458
TCGA-HT-7620-01	TCGA-HT-7620	0	434	0	434	1	280
TCGA-P5-A731-01	TCGA-P5-A731	0	274	0	274	0	274
TCGA-HT-7480-01	TCGA-HT-7480	0	2287	0	2287	1	1943
TCGA-06-5412-01	TCGA-06-5412	1	138	1	138	1	88
TCGA-16-1045-01	TCGA-16-1045	1	883	1	883	1	654
TCGA-HT-7689-01	TCGA-HT-7689	0	455	0	455	0	455
TCGA-06-0157-01	TCGA-06-0157	1	97	1	97	1	97
TCGA-28-1753-01	TCGA-28-1753	0	37	0	37	0	37
TCGA-HT-8109-01	TCGA-HT-8109	0	169	0	169	0	169
TCGA-E1-A7YE-01	TCGA-E1-A7YE	1	886	1	886	1	188
TCGA-06-0168-01	TCGA-06-0168	1	598	1	598	1	461
TCGA-12-0821-01	TCGA-12-0821	1	323	1	323	1	259
TCGA-06-2567-01	TCGA-06-2567	1	133	1	133	1	133
TCGA-27-2526-01	TCGA-27-2526	1	87	1	87	1	87
TCGA-S9-A7R1-01	TCGA-S9-A7R1	1	5166	1	5166	1	3637
TCGA-FG-A710-01	TCGA-FG-A710	0	1115	0	1115	0	1115
TCGA-S9-A7J0-01	TCGA-S9-A7J0	0	609	0	609	1	390
TCGA-DU-A6S6-01	TCGA-DU-A6S6	0	2893	0	2893	1	2267
TCGA-HT-7877-01	TCGA-HT-7877	0	4	0	4	0	4
TCGA-QH-A6CU-01	TCGA-QH-A6CU	0	451	0	451	0	451
TCGA-HW-7486-01	TCGA-HW-7486	0	1721	0	1721	0	1721
TCGA-12-5295-01	TCGA-12-5295	1	454	1	454	1	399
TCGA-12-3650-01	TCGA-12-3650	1	333	1	333	1	239
TCGA-FG-7634-01	TCGA-FG-7634	0	467	0	467	0	467
TCGA-28-5220-01	TCGA-28-5220	1	388	1	388	1	262
TCGA-DU-6407-02	TCGA-DU-6407	1	2875	1	2875	1	2397
TCGA-DU-6407-01	TCGA-DU-6407	1	2875	1	2875	1	2397
TCGA-P5-A735-01	TCGA-P5-A735	0	292	0	292	0	292
TCGA-32-2616-01	TCGA-32-2616	1	224	1	224	1	182
TCGA-HT-8010-01	TCGA-HT-8010	0	50	0	50	0	50
TCGA-06-0882-01	TCGA-06-0882	1	632	1	632	1	213
TCGA-P5-A5F1-01	TCGA-P5-A5F1	0	179	0	179	0	179
TCGA-VM-A8CF-01	TCGA-VM-A8CF	0	609	0	609	0	609
TCGA-12-3653-01	TCGA-12-3653	1	442	1	442	1	224
TCGA-DU-6542-01	TCGA-DU-6542	0	73	0	73	0	73
TCGA-FG-7638-01	TCGA-FG-7638	0	686	0	686	1	407
TCGA-VW-A8FI-01	TCGA-VW-A8FI	1	245	1	245	1	245
TCGA-DH-5143-01	TCGA-DH-5143	0	1401	0	1401	0	1401
TCGA-DU-A7TI-01	TCGA-DU-A7TI	1	1183	1	1183	1	822
TCGA-06-0238-01	TCGA-06-0238	1	405	1	405	1	311
TCGA-28-5218-01	TCGA-28-5218	1	157	NA	157	0	157
TCGA-DU-8165-01	TCGA-DU-8165	0	582	0	582	0	582
TCGA-DU-7013-01	TCGA-DU-7013	1	269	1	269	1	187
TCGA-06-5856-01	TCGA-06-5856	1	114	1	114	1	114
TCGA-19-2620-01	TCGA-19-2620	1	148	0	148	0	148
TCGA-DU-7011-01	TCGA-DU-7011	1	3200	1	3200	1	3200
TCGA-06-0174-01	TCGA-06-0174	1	98	1	98	1	47
TCGA-TM-A84Q-01	TCGA-TM-A84Q	0	772	0	772	1	455
TCGA-DB-5281-01	TCGA-DB-5281	0	2381	0	2381	0	2381
TCGA-S9-A6WI-01	TCGA-S9-A6WI	0	2585	0	2585	0	2585
TCGA-HT-7605-01	TCGA-HT-7605	0	139	0	139	0	139
TCGA-76-4925-01	TCGA-76-4925	1	146	NA	146	1	88
TCGA-DB-5270-01	TCGA-DB-5270	0	3733	0	3733	0	3733
TCGA-S9-A6WQ-01	TCGA-S9-A6WQ	0	428	0	428	0	428
TCGA-76-4926-01	TCGA-76-4926	1	138	1	138	1	34
TCGA-32-1970-01	TCGA-32-1970	1	468	1	468	1	408
TCGA-06-0211-01	TCGA-06-0211	1	360	1	360	1	53
TCGA-HT-8106-01	TCGA-HT-8106	0	3	0	3	0	3
TCGA-HT-7608-01	TCGA-HT-7608	0	671	0	671	0	671
TCGA-14-0789-01	TCGA-14-0789	1	342	NA	342	1	105
TCGA-02-0055-01	TCGA-02-0055	1	76	1	76	1	6
TCGA-E1-A7YU-01	TCGA-E1-A7YU	1	23	1	23	1	23
TCGA-W9-A837-01	TCGA-W9-A837	0	1553	0	1553	0	1553
TCGA-TM-A7C5-01	TCGA-TM-A7C5	0	1500	0	1500	0	1500
TCGA-DU-6394-01	TCGA-DU-6394	1	682	1	682	1	353
TCGA-DU-A5TS-01	TCGA-DU-A5TS	0	964	0	964	1	551
TCGA-QH-A6CW-01	TCGA-QH-A6CW	0	414	0	414	0	414
TCGA-S9-A6WO-01	TCGA-S9-A6WO	0	566	0	566	1	187
TCGA-IK-7675-01	TCGA-IK-7675	1	578	1	578	1	123
TCGA-HT-7601-01	TCGA-HT-7601	0	153	0	153	0	153
TCGA-32-2634-01	TCGA-32-2634	0	693	0	693	0	693
TCGA-P5-A5ET-01	TCGA-P5-A5ET	0	0	0	0	0	0
TCGA-HT-7472-01	TCGA-HT-7472	0	1	0	1	0	1
TCGA-HT-7880-01	TCGA-HT-7880	0	162	0	162	0	162
TCGA-E1-A7Z3-01	TCGA-E1-A7Z3	1	2235	1	2235	1	1569
TCGA-P5-A77X-01	TCGA-P5-A77X	0	105	0	105	0	105
TCGA-FG-A6IZ-01	TCGA-FG-A6IZ	0	457	0	457	0	457
TCGA-06-0211-02	TCGA-06-0211	1	360	1	360	1	53
TCGA-28-5207-01	TCGA-28-5207	1	343	1	343	1	343
TCGA-06-0171-02	TCGA-06-0171	1	399	1	399	1	117
TCGA-14-1402-02	TCGA-14-1402	1	975	1	975	1	333
TCGA-19-1787-01	TCGA-19-1787	1	385	1	385	1	308
TCGA-HT-7873-01	TCGA-HT-7873	0	718	0	718	0	718
TCGA-CS-4938-01	TCGA-CS-4938	0	3574	0	3574	0	3574
TCGA-12-5299-01	TCGA-12-5299	1	98	1	98	1	98
TCGA-19-4065-01	TCGA-19-4065	0	214	0	214	1	70
TCGA-KT-A74X-01	TCGA-KT-A74X	0	438	0	438	0	438
TCGA-P5-A5EX-01	TCGA-P5-A5EX	0	243	0	243	0	243
TCGA-VM-A8CH-01	TCGA-VM-A8CH	0	714	0	714	0	714
TCGA-HT-7476-01	TCGA-HT-7476	0	199	0	199	0	199
TCGA-DB-A75L-01	TCGA-DB-A75L	0	342	0	342	0	342
TCGA-P5-A5EZ-01	TCGA-P5-A5EZ	0	70	0	70	0	70
TCGA-FG-A70Y-01	TCGA-FG-A70Y	0	868	0	868	1	490
TCGA-RY-A843-01	TCGA-RY-A843	0	63	0	63	0	63
TCGA-S9-A7IS-01	TCGA-S9-A7IS	1	241	1	241	1	241
TCGA-VV-A86M-01	TCGA-VV-A86M	0	487	0	487	0	487
TCGA-S9-A6U0-01	TCGA-S9-A6U0	1	742	1	742	1	692
TCGA-FG-7643-01	TCGA-FG-7643	0	611	0	611	1	254
TCGA-DB-5274-01	TCGA-DB-5274	0	2289	0	2289	0	2289
TCGA-06-5408-01	TCGA-06-5408	1	357	1	357	1	158
TCGA-TQ-A7RG-01	TCGA-TQ-A7RG	0	599	0	599	0	599
TCGA-QH-A6X5-01	TCGA-QH-A6X5	0	497	0	497	0	497
TCGA-DU-6403-01	TCGA-DU-6403	1	354	1	354	1	354
TCGA-HW-7493-01	TCGA-HW-7493	0	2107	0	2107	0	2107
TCGA-RY-A847-01	TCGA-RY-A847	0	933	0	933	0	933
TCGA-DB-A4XG-01	TCGA-DB-A4XG	0	2219	0	2219	0	2219
TCGA-VM-A8CA-01	TCGA-VM-A8CA	0	411	0	411	0	411
TCGA-HT-7855-01	TCGA-HT-7855	0	585	0	585	0	585
TCGA-S9-A89Z-01	TCGA-S9-A89Z	0	623	0	623	0	623
TCGA-DU-8166-01	TCGA-DU-8166	0	516	0	516	1	193
TCGA-DH-A7UT-01	TCGA-DH-A7UT	1	531	1	531	1	404
TCGA-CS-5395-01	TCGA-CS-5395	1	639	1	639	1	287
TCGA-HT-A616-01	TCGA-HT-A616	0	55	0	55	0	55
TCGA-FG-8181-01	TCGA-FG-8181	0	862	0	862	0	862
TCGA-HT-7611-01	TCGA-HT-7611	0	1752	0	1752	0	1752
TCGA-HT-8018-01	TCGA-HT-8018	1	1152	0	1152	0	1152
TCGA-FG-A60K-01	TCGA-FG-A60K	0	542	0	542	0	542
TCGA-HT-7856-01	TCGA-HT-7856	0	1189	0	1189	0	1189
TCGA-FG-5963-01	TCGA-FG-5963	1	775	1	775	1	395
TCGA-FG-5963-02	TCGA-FG-5963	1	775	1	775	1	395
TCGA-DU-5851-01	TCGA-DU-5851	0	531	0	531	0	531
TCGA-DU-A7T6-01	TCGA-DU-A7T6	1	547	1	547	1	547
TCGA-S9-A6TY-01	TCGA-S9-A6TY	0	1076	0	1076	0	1076
TCGA-DU-7015-01	TCGA-DU-7015	0	2761	0	2761	1	591
TCGA-DU-7292-01	TCGA-DU-7292	1	242	1	242	1	91
TCGA-HT-A5RC-01	TCGA-HT-A5RC	1	162	1	162	1	162
TCGA-WY-A85C-01	TCGA-WY-A85C	0	1426	0	1426	1	809
TCGA-FG-8188-01	TCGA-FG-8188	0	455	0	455	1	384
TCGA-TM-A84O-01	TCGA-TM-A84O	1	1011	1	1011	1	1011
TCGA-06-5410-01	TCGA-06-5410	1	108	1	108	1	108
TCGA-06-0747-01	TCGA-06-0747	1	82	1	82	1	82
TCGA-TM-A84F-01	TCGA-TM-A84F	0	1796	0	1796	0	1796
TCGA-S9-A6TU-01	TCGA-S9-A6TU	0	2650	0	2650	1	1475
TCGA-HT-A61A-01	TCGA-HT-A61A	0	194	0	194	0	194
TCGA-DU-5855-01	TCGA-DU-5855	0	207	0	207	0	207
TCGA-HT-7884-01	TCGA-HT-7884	0	343	0	343	0	343
TCGA-TQ-A7RQ-01	TCGA-TQ-A7RQ	0	795	0	795	0	795
TCGA-06-2565-01	TCGA-06-2565	1	506	1	506	1	178
TCGA-14-0817-01	TCGA-14-0817	1	164	NA	164	0	164
TCGA-TM-A84C-01	TCGA-TM-A84C	1	492	1	492	1	492
TCGA-02-2485-01	TCGA-02-2485	0	470	0	470	1	186
TCGA-FG-A4MW-01	TCGA-FG-A4MW	1	559	1	559	1	226
TCGA-IK-8125-01	TCGA-IK-8125	0	1301	0	1301	0	1301
TCGA-HT-A74K-01	TCGA-HT-A74K	0	467	0	467	0	467
TCGA-WH-A86K-01	TCGA-WH-A86K	0	405	0	405	0	405
TCGA-06-0750-01	TCGA-06-0750	1	28	1	28	1	28
TCGA-DB-A75P-01	TCGA-DB-A75P	0	492	0	492	0	492
TCGA-QH-A6X8-01	TCGA-QH-A6X8	0	509	0	509	0	509
TCGA-S9-A89V-01	TCGA-S9-A89V	0	569	0	569	1	129
TCGA-WY-A85E-01	TCGA-WY-A85E	0	633	0	633	1	532
TCGA-HT-A5R5-01	TCGA-HT-A5R5	0	4	0	4	0	4
TCGA-16-0846-01	TCGA-16-0846	1	119	1	119	1	119
TCGA-06-0178-01	TCGA-06-0178	1	2681	1	2681	1	192
TCGA-HT-A618-01	TCGA-HT-A618	0	512	0	512	0	512
TCGA-FG-6691-01	TCGA-FG-6691	0	1257	0	1257	1	913
TCGA-HT-7467-01	TCGA-HT-7467	0	3	0	3	0	3
TCGA-06-0141-01	TCGA-06-0141	1	313	1	313	1	145
TCGA-28-1747-01	TCGA-28-1747	1	77	NA	77	0	77
TCGA-12-0616-01	TCGA-12-0616	1	448	1	448	1	398
TCGA-06-5415-01	TCGA-06-5415	0	260	0	260	0	260
TCGA-28-2499-01	TCGA-28-2499	0	95	NA	95	0	95
TCGA-S9-A7R3-01	TCGA-S9-A7R3	0	3013	0	3013	1	970
TCGA-QH-A6CX-01	TCGA-QH-A6CX	1	372	1	372	1	273
TCGA-FG-A4MX-01	TCGA-FG-A4MX	0	569	0	569	0	569
TCGA-HT-7681-01	TCGA-HT-7681	0	1359	0	1359	0	1359
TCGA-P5-A737-01	TCGA-P5-A737	0	372	0	372	0	372
TCGA-DU-A6S7-01	TCGA-DU-A6S7	0	638	0	638	0	638
TCGA-P5-A72Z-01	TCGA-P5-A72Z	0	354	0	354	0	354
TCGA-HT-8114-01	TCGA-HT-8114	0	1040	0	1040	0	1040
TCGA-06-2561-01	TCGA-06-2561	1	537	1	537	1	78
TCGA-HW-8321-01	TCGA-HW-8321	0	1294	0	1294	0	1294
TCGA-TQ-A7RN-01	TCGA-TQ-A7RN	0	1026	0	1026	0	1026
TCGA-06-2563-01	TCGA-06-2563	0	932	0	932	1	554
TCGA-DH-5141-01	TCGA-DH-5141	0	968	0	968	0	968
TCGA-CS-6186-01	TCGA-CS-6186	1	538	1	538	1	188
TCGA-EZ-7264-01	TCGA-EZ-7264	0	1201	0	1201	0	1201
TCGA-26-5135-01	TCGA-26-5135	1	270	NA	270	0	270
TCGA-P5-A5F4-01	TCGA-P5-A5F4	0	231	0	231	0	231
TCGA-06-0219-01	TCGA-06-0219	1	22	1	22	1	22
TCGA-HT-8012-01	TCGA-HT-8012	0	286	0	286	1	133
TCGA-FG-8191-01	TCGA-FG-8191	0	992	0	992	0	992
TCGA-DH-5142-01	TCGA-DH-5142	0	1943	0	1943	1	1627
TCGA-DU-A6S8-01	TCGA-DU-A6S8	0	678	0	678	1	641
TCGA-E1-A7YW-01	TCGA-E1-A7YW	1	1120	1	1120	1	409
TCGA-32-5222-01	TCGA-32-5222	1	585	1	585	1	118
TCGA-CS-6666-01	TCGA-CS-6666	0	1428	0	1428	0	1428
TCGA-28-2513-01	TCGA-28-2513	0	222	0	222	1	75
TCGA-DU-7298-01	TCGA-DU-7298	1	576	1	576	1	200
TCGA-DB-A64R-01	TCGA-DB-A64R	0	955	0	955	0	955
TCGA-DU-6406-01	TCGA-DU-6406	1	512	NA	512	0	512
TCGA-14-0787-01	TCGA-14-0787	1	68	NA	68	0	68
TCGA-S9-A6UA-01	TCGA-S9-A6UA	1	178	1	178	1	161
TCGA-FG-A60L-01	TCGA-FG-A60L	0	655	0	655	0	655
TCGA-CS-5390-01	TCGA-CS-5390	0	NA	0	NA	0	NA
TCGA-S9-A6WP-01	TCGA-S9-A6WP	0	567	0	567	0	567
TCGA-DU-A7TB-01	TCGA-DU-A7TB	0	1567	0	1567	1	74
TCGA-DB-5280-01	TCGA-DB-5280	0	1112	0	1112	0	1112
TCGA-TM-A84T-01	TCGA-TM-A84T	0	724	0	724	0	724
TCGA-12-0618-01	TCGA-12-0618	1	395	NA	395	0	395
TCGA-DU-6392-01	TCGA-DU-6392	0	6423	0	6423	1	950
TCGA-DH-A66D-01	TCGA-DH-A66D	0	846	0	846	0	846
TCGA-RY-A83Z-01	TCGA-RY-A83Z	0	301	0	301	0	301
TCGA-DB-5278-01	TCGA-DB-5278	0	2772	0	2772	1	507
TCGA-S9-A6WN-01	TCGA-S9-A6WN	0	805	0	805	1	303
TCGA-TQ-A7RR-01	TCGA-TQ-A7RR	0	787	0	787	0	787
TCGA-28-5215-01	TCGA-28-5215	1	335	1	335	1	164
TCGA-DB-A4XC-01	TCGA-DB-A4XC	0	1421	0	1421	0	1421
TCGA-TQ-A7RH-01	TCGA-TQ-A7RH	0	486	0	486	0	486
TCGA-E1-A7YS-01	TCGA-E1-A7YS	1	466	1	466	1	466
TCGA-15-1444-01	TCGA-15-1444	1	1537	1	1537	1	1550
TCGA-S9-A7IX-01	TCGA-S9-A7IX	1	819	1	819	1	350
TCGA-DU-A7TD-01	TCGA-DU-A7TD	1	228	1	228	1	188
TCGA-E1-A7YQ-01	TCGA-E1-A7YQ	1	1578	1	1578	1	580
TCGA-32-4213-01	TCGA-32-4213	0	604	0	604	1	353
TCGA-HT-7881-01	TCGA-HT-7881	0	1079	0	1079	0	1079
TCGA-41-4097-01	TCGA-41-4097	1	6	1	6	1	6
TCGA-QH-A6CS-01	TCGA-QH-A6CS	0	588	0	588	1	498
TCGA-HT-7695-01	TCGA-HT-7695	0	442	0	442	0	442
TCGA-P5-A5EU-01	TCGA-P5-A5EU	0	0	0	0	0	0
TCGA-DB-A64X-01	TCGA-DB-A64X	0	563	0	563	0	563
TCGA-FG-7637-01	TCGA-FG-7637	0	1219	0	1219	0	1219
TCGA-S9-A6U8-01	TCGA-S9-A6U8	1	2988	1	2988	1	367
TCGA-S9-A6U5-01	TCGA-S9-A6U5	0	992	0	992	0	992
TCGA-HT-7609-01	TCGA-HT-7609	0	1399	0	1399	0	1399
TCGA-E1-A7YO-01	TCGA-E1-A7YO	1	2282	1	2282	1	1977
TCGA-HW-7487-01	TCGA-HW-7487	0	1382	0	1382	1	840
TCGA-08-0386-01	TCGA-08-0386	1	548	1	548	1	427
TCGA-HW-7491-01	TCGA-HW-7491	0	2078	0	2078	1	2197
TCGA-HT-7691-01	TCGA-HT-7691	0	3	0	3	0	3
TCGA-CS-4944-01	TCGA-CS-4944	0	1828	0	1828	0	1828
TCGA-FG-A6J1-01	TCGA-FG-A6J1	0	500	0	500	0	500
TCGA-19-1389-02	TCGA-19-1389	1	141	1	141	1	81
TCGA-06-0187-01	TCGA-06-0187	1	828	1	828	1	531
TCGA-S9-A7R7-01	TCGA-S9-A7R7	0	3000	0	3000	1	144
TCGA-TM-A84R-01	TCGA-TM-A84R	0	566	0	566	0	566
TCGA-DB-A75M-01	TCGA-DB-A75M	0	544	0	544	0	544
TCGA-02-2486-01	TCGA-02-2486	1	618	1	618	1	618
TCGA-19-1390-01	TCGA-19-1390	1	772	NA	772	0	772
TCGA-DU-7302-01	TCGA-DU-7302	0	1834	0	1834	1	1374
TCGA-HW-A5KM-01	TCGA-HW-A5KM	0	630	0	630	0	630
TCGA-06-0221-02	TCGA-06-0221	1	603	1	603	1	260
TCGA-HT-7477-01	TCGA-HT-7477	0	738	0	738	0	738
TCGA-QH-A65V-01	TCGA-QH-A65V	0	384	0	384	0	384
TCGA-32-1980-01	TCGA-32-1980	1	36	1	36	1	36
TCGA-S9-A6U1-01	TCGA-S9-A6U1	0	785	0	785	0	785
TCGA-FG-5965-01	TCGA-FG-5965	1	1120	1	1120	1	715
TCGA-HT-A614-01	TCGA-HT-A614	0	82	0	82	0	82
TCGA-06-0649-01	TCGA-06-0649	1	64	1	64	1	64
TCGA-28-5209-01	TCGA-28-5209	0	442	0	442	0	442
TCGA-S9-A7QZ-01	TCGA-S9-A7QZ	0	826	0	826	1	774
TCGA-QH-A6X4-01	TCGA-QH-A6X4	0	442	0	442	0	442
TCGA-76-4929-01	TCGA-76-4929	1	111	1	111	1	111
TCGA-P5-A77W-01	TCGA-P5-A77W	0	584	0	584	0	584
TCGA-DU-8163-01	TCGA-DU-8163	0	629	0	629	1	509
TCGA-DU-7012-01	TCGA-DU-7012	1	199	1	199	1	199
TCGA-DU-7309-01	TCGA-DU-7309	0	84	0	84	0	84
TCGA-E1-5307-01	TCGA-E1-5307	1	1762	1	1762	1	1452
TCGA-S9-A7QW-01	TCGA-S9-A7QW	0	458	0	458	1	382
TCGA-DU-6402-01	TCGA-DU-6402	1	214	1	214	1	103
TCGA-HT-7604-01	TCGA-HT-7604	0	3725	0	3725	0	3725
TCGA-P5-A733-01	TCGA-P5-A733	0	414	0	414	0	414
TCGA-FG-A87Q-01	TCGA-FG-A87Q	0	174	0	174	0	174
TCGA-HT-7684-01	TCGA-HT-7684	0	184	0	184	0	184
TCGA-HW-7495-01	TCGA-HW-7495	0	1078	0	1078	0	1078
TCGA-QH-A65R-01	TCGA-QH-A65R	0	461	0	461	0	461
TCGA-DU-A7TG-01	TCGA-DU-A7TG	1	1351	NA	1351	0	1351
TCGA-DH-A7UV-01	TCGA-DH-A7UV	0	566	0	566	0	566
TCGA-HW-A5KK-01	TCGA-HW-A5KK	1	388	1	388	1	388
TCGA-P5-A72W-01	TCGA-P5-A72W	0	317	0	317	0	317
TCGA-CS-6669-01	TCGA-CS-6669	0	1494	0	1494	0	1494
TCGA-FG-A70Z-01	TCGA-FG-A70Z	0	328	0	328	0	328
TCGA-DU-A7TC-01	TCGA-DU-A7TC	0	1137	0	1137	1	1114
TCGA-HT-7610-01	TCGA-HT-7610	0	1706	0	1706	1	1205
TCGA-S9-A6TW-01	TCGA-S9-A6TW	0	1250	0	1250	1	861
TCGA-FG-A60J-01	TCGA-FG-A60J	0	449	0	449	0	449
TCGA-E1-5303-01	TCGA-E1-5303	1	2052	1	2052	1	156
TCGA-QH-A6XC-01	TCGA-QH-A6XC	0	508	0	508	1	438
TCGA-HT-7481-01	TCGA-HT-7481	0	2918	0	2918	1	880
TCGA-FN-7833-01	TCGA-FN-7833	0	837	0	837	0	837
TCGA-E1-A7Z4-01	TCGA-E1-A7Z4	1	4412	1	4412	1	846
TCGA-S9-A7QX-01	TCGA-S9-A7QX	0	564	0	564	0	564
TCGA-FG-A4MU-01	TCGA-FG-A4MU	0	326	0	326	0	326
TCGA-HT-7875-01	TCGA-HT-7875	0	10	0	10	0	10
TCGA-06-0190-02	TCGA-06-0190	1	317	1	317	1	88
TCGA-HT-7473-01	TCGA-HT-7473	0	503	0	503	0	503
TCGA-TM-A7C3-01	TCGA-TM-A7C3	1	1666	1	1666	1	713
TCGA-S9-A7IQ-01	TCGA-S9-A7IQ	0	1099	0	1099	0	1099
TCGA-DU-7008-01	TCGA-DU-7008	0	4752	0	4752	1	330
TCGA-DB-A64O-01	TCGA-DB-A64O	1	775	1	775	1	430
TCGA-19-2625-01	TCGA-19-2625	1	124	0	124	0	124
TCGA-DU-A5TT-01	TCGA-DU-A5TT	0	743	0	743	1	584
TCGA-S9-A6WG-01	TCGA-S9-A6WG	0	2602	0	2602	0	2602
TCGA-FG-8189-01	TCGA-FG-8189	0	685	0	685	0	685
TCGA-06-0744-01	TCGA-06-0744	1	1426	1	1426	1	1277
TCGA-DB-A75O-01	TCGA-DB-A75O	0	935	0	935	0	935
TCGA-HT-7688-01	TCGA-HT-7688	0	964	0	964	0	964
TCGA-DU-7304-02	TCGA-DU-7304	1	709	1	709	1	309
TCGA-DU-7304-01	TCGA-DU-7304	1	709	1	709	1	309
TCGA-HT-A74J-01	TCGA-HT-A74J	0	320	0	320	0	320
TCGA-DU-A5TR-01	TCGA-DU-A5TR	0	908	0	908	1	848
TCGA-P5-A5EY-01	TCGA-P5-A5EY	0	72	0	72	0	72
TCGA-S9-A6WD-01	TCGA-S9-A6WD	0	2289	0	2289	0	2289
TCGA-DU-A7T8-01	TCGA-DU-A7T8	1	4229	1	4229	1	3009
TCGA-DU-5872-02	TCGA-DU-5872	0	532	0	532	1	265
TCGA-FG-8185-01	TCGA-FG-8185	0	433	0	433	0	433
TCGA-HT-7902-01	TCGA-HT-7902	0	956	0	956	0	956
TCGA-CS-5397-01	TCGA-CS-5397	1	194	1	194	1	194
TCGA-TQ-A7RU-01	TCGA-TQ-A7RU	0	1032	0	1032	0	1032
TCGA-27-2521-01	TCGA-27-2521	1	510	1	510	1	510
TCGA-HT-7879-01	TCGA-HT-7879	0	112	0	112	0	112
TCGA-DU-5874-01	TCGA-DU-5874	0	461	0	461	0	461
TCGA-06-0749-01	TCGA-06-0749	1	82	1	82	1	82
TCGA-FG-7641-01	TCGA-FG-7641	0	627	0	627	0	627
TCGA-FG-6690-01	TCGA-FG-6690	0	1294	0	1294	0	1294
TCGA-06-2564-01	TCGA-06-2564	0	181	0	181	0	181
TCGA-HW-8320-01	TCGA-HW-8320	0	1217	0	1217	0	1217
TCGA-06-0158-01	TCGA-06-0158	1	329	1	329	1	90
TCGA-HT-8104-01	TCGA-HT-8104	0	372	0	372	0	372
TCGA-S9-A7R2-01	TCGA-S9-A7R2	1	316	1	316	1	316
TCGA-R8-A6MK-01	TCGA-R8-A6MK	0	2702	0	2702	0	2702
TCGA-QH-A6CY-01	TCGA-QH-A6CY	0	408	0	408	0	408
TCGA-S9-A7J1-01	TCGA-S9-A7J1	0	249	0	249	0	249
TCGA-41-2571-01	TCGA-41-2571	1	26	1	26	1	26
TCGA-TM-A84I-01	TCGA-TM-A84I	0	854	0	854	0	854
TCGA-E1-5322-01	TCGA-E1-5322	1	3978	NA	3978	1	1085
TCGA-P5-A5F0-01	TCGA-P5-A5F0	0	287	0	287	0	287
TCGA-S9-A6WM-01	TCGA-S9-A6WM	0	604	0	604	1	505
TCGA-R8-A73M-01	TCGA-R8-A73M	0	1806	0	1806	0	1806
TCGA-CS-4942-01	TCGA-CS-4942	1	1335	1	1335	1	1184
TCGA-HT-7680-01	TCGA-HT-7680	0	23	0	23	0	23
TCGA-P5-A72X-01	TCGA-P5-A72X	0	403	0	403	0	403
TCGA-DB-A4X9-01	TCGA-DB-A4X9	0	1412	0	1412	1	501
TCGA-DU-8167-01	TCGA-DU-8167	0	471	0	471	0	471
TCGA-02-0047-01	TCGA-02-0047	1	448	1	448	1	57
TCGA-QH-A65X-01	TCGA-QH-A65X	0	482	0	482	0	482
TCGA-27-1832-01	TCGA-27-1832	1	300	1	300	1	176
TCGA-P5-A5F6-01	TCGA-P5-A5F6	0	39	0	39	0	39
TCGA-DU-A6S3-01	TCGA-DU-A6S3	0	656	0	656	0	656
TCGA-HT-8110-01	TCGA-HT-8110	0	419	0	419	0	419
TCGA-DB-A4XH-01	TCGA-DB-A4XH	0	962	0	962	0	962
TCGA-HT-7485-01	TCGA-HT-7485	0	122	0	122	0	122
TCGA-VW-A7QS-01	TCGA-VW-A7QS	0	706	0	706	0	706
TCGA-E1-A7YJ-01	TCGA-E1-A7YJ	1	592	1	592	1	516
TCGA-06-5414-01	TCGA-06-5414	0	273	0	273	1	167
TCGA-DU-A76L-01	TCGA-DU-A76L	1	814	1	814	1	410
TCGA-DB-A4XE-01	TCGA-DB-A4XE	0	1139	0	1139	0	1139
TCGA-06-5411-01	TCGA-06-5411	1	254	1	254	1	214
TCGA-S9-A6TS-01	TCGA-S9-A6TS	1	1891	1	1891	1	1324
TCGA-DB-A64S-01	TCGA-DB-A64S	0	835	0	835	0	835
TCGA-TQ-A8XE-02	TCGA-TQ-A8XE	1	954	1	954	1	455
TCGA-TQ-A8XE-01	TCGA-TQ-A8XE	1	954	1	954	1	455
TCGA-CS-6667-01	TCGA-CS-6667	0	1469	0	1469	0	1469
TCGA-14-1829-01	TCGA-14-1829	0	218	0	218	0	218
TCGA-15-0742-01	TCGA-15-0742	1	419	NA	419	1	232
TCGA-E1-A7YL-01	TCGA-E1-A7YL	1	492	1	492	1	91
TCGA-E1-A7YV-01	TCGA-E1-A7YV	1	987	1	987	1	97
TCGA-HT-8558-01	TCGA-HT-8558	0	418	0	418	0	418
TCGA-HT-A61C-01	TCGA-HT-A61C	1	537	1	537	1	476
TCGA-TQ-A7RW-01	TCGA-TQ-A7RW	1	821	1	821	1	511
TCGA-DU-5849-01	TCGA-DU-5849	0	443	0	443	0	443
TCGA-DU-7299-01	TCGA-DU-7299	1	1339	1	1339	1	675
TCGA-QH-A6CV-01	TCGA-QH-A6CV	0	442	0	442	0	442
TCGA-26-5139-01	TCGA-26-5139	0	48	0	48	0	48
TCGA-TM-A84M-01	TCGA-TM-A84M	0	754	0	754	0	754
TCGA-HT-7468-01	TCGA-HT-7468	0	203	0	203	0	203
TCGA-FG-6692-01	TCGA-FG-6692	1	561	1	561	1	561
TCGA-12-1597-01	TCGA-12-1597	1	675	1	675	1	180
TCGA-TQ-A7RI-01	TCGA-TQ-A7RI	0	62	0	62	0	62
TCGA-DB-5279-01	TCGA-DB-5279	0	1354	0	1354	1	695
TCGA-VM-A8CE-01	TCGA-VM-A8CE	0	1191	0	1191	1	815
TCGA-32-2615-01	TCGA-32-2615	1	485	1	485	1	131
TCGA-27-1834-01	TCGA-27-1834	1	1233	1	1233	1	335
TCGA-HW-7489-01	TCGA-HW-7489	1	1262	1	1262	1	1262
TCGA-06-5418-01	TCGA-06-5418	1	83	1	83	1	83
TCGA-DU-6399-01	TCGA-DU-6399	1	2000	1	2000	1	1629
TCGA-14-0736-02	TCGA-14-0736	1	460	1	460	1	128
TCGA-DU-7018-01	TCGA-DU-7018	1	933	1	933	1	338
TCGA-06-0190-01	TCGA-06-0190	1	317	1	317	1	88
TCGA-02-2483-01	TCGA-02-2483	0	466	0	466	0	466
TCGA-06-5417-01	TCGA-06-5417	0	155	0	155	0	155
TCGA-HT-7677-01	TCGA-HT-7677	0	494	0	494	0	494
TCGA-FG-A713-01	TCGA-FG-A713	0	622	0	622	0	622
TCGA-DU-7300-01	TCGA-DU-7300	1	1886	1	1886	1	317
TCGA-TM-A7CA-01	TCGA-TM-A7CA	0	1058	0	1058	0	1058
TCGA-HT-7690-01	TCGA-HT-7690	0	3	0	3	0	3
TCGA-CS-5393-01	TCGA-CS-5393	0	1222	0	1222	0	1222
TCGA-FG-6689-01	TCGA-FG-6689	0	454	0	454	1	119
TCGA-DU-7007-01	TCGA-DU-7007	1	1915	NA	1915	0	1915
TCGA-TQ-A7RF-01	TCGA-TQ-A7RF	0	650	0	650	0	650
TCGA-FG-7636-01	TCGA-FG-7636	0	544	0	544	0	544
TCGA-HT-A5RA-01	TCGA-HT-A5RA	0	832	0	832	0	832
TCGA-DB-5277-01	TCGA-DB-5277	1	1547	1	1547	1	1156
TCGA-HT-7694-01	TCGA-HT-7694	0	210	0	210	0	210
TCGA-26-5134-01	TCGA-26-5134	0	167	0	167	0	167
TCGA-FG-8187-01	TCGA-FG-8187	0	611	0	611	0	611
TCGA-19-2619-01	TCGA-19-2619	0	294	0	294	1	146
TCGA-F6-A8O3-01	TCGA-F6-A8O3	0	7	0	7	0	7
TCGA-QH-A86X-01	TCGA-QH-A86X	0	337	0	337	0	337
TCGA-HT-8013-01	TCGA-HT-8013	1	1933	1	1933	1	1306
TCGA-HW-7490-01	TCGA-HW-7490	0	1387	0	1387	0	1387
TCGA-28-5204-01	TCGA-28-5204	1	454	1	454	1	454
TCGA-QH-A65S-01	TCGA-QH-A65S	0	77	0	77	0	77
TCGA-DU-A76R-01	TCGA-DU-A76R	1	648	1	648	1	338
TCGA-DH-5144-01	TCGA-DH-5144	0	748	0	748	0	748
TCGA-06-0745-01	TCGA-06-0745	1	239	1	239	1	92
TCGA-CS-6188-01	TCGA-CS-6188	1	814	1	814	1	647
TCGA-06-0645-01	TCGA-06-0645	1	175	1	175	1	175
TCGA-P5-A780-01	TCGA-P5-A780	0	72	0	72	0	72
TCGA-HT-7606-01	TCGA-HT-7606	0	526	0	526	0	526
TCGA-DU-A7TJ-01	TCGA-DU-A7TJ	0	17	0	17	0	17
TCGA-76-4931-01	TCGA-76-4931	1	279	1	279	1	112
TCGA-DB-A64V-01	TCGA-DB-A64V	0	889	0	889	0	889
TCGA-RY-A840-01	TCGA-RY-A840	0	854	0	854	0	854
TCGA-E1-5302-01	TCGA-E1-5302	1	1525	1	1525	1	1242
TCGA-14-1823-01	TCGA-14-1823	1	543	1	543	1	140
TCGA-HW-A5KJ-01	TCGA-HW-A5KJ	1	962	1	962	1	615
TCGA-HT-A615-01	TCGA-HT-A615	0	515	0	515	0	515
TCGA-CS-6668-01	TCGA-CS-6668	0	1519	0	1519	0	1519
TCGA-DU-A5TY-01	TCGA-DU-A5TY	1	1033	1	1033	1	526
TCGA-DU-5847-01	TCGA-DU-5847	0	548	0	548	0	548
TCGA-06-0156-01	TCGA-06-0156	1	178	1	178	1	178
TCGA-E1-A7YK-01	TCGA-E1-A7YK	1	378	NA	378	0	378
TCGA-76-4928-01	TCGA-76-4928	1	94	1	94	1	94
TCGA-DU-7301-01	TCGA-DU-7301	1	788	1	788	1	366
TCGA-06-0686-01	TCGA-06-0686	1	432	1	432	1	160
TCGA-HT-7471-01	TCGA-HT-7471	0	4	0	4	0	4
TCGA-HT-7882-01	TCGA-HT-7882	1	113	1	113	1	113
TCGA-DU-5854-01	TCGA-DU-5854	0	257	0	257	1	202
TCGA-06-2558-01	TCGA-06-2558	1	380	NA	380	0	380
TCGA-06-0644-01	TCGA-06-0644	1	384	1	384	1	85
TCGA-06-2570-01	TCGA-06-2570	0	958	0	958	0	958
TCGA-DU-6395-01	TCGA-DU-6395	1	1491	1	1491	1	1197
TCGA-HT-8011-01	TCGA-HT-8011	0	494	0	494	1	278
TCGA-S9-A6TV-01	TCGA-S9-A6TV	0	571	0	571	0	571
TCGA-P5-A5EW-01	TCGA-P5-A5EW	0	204	0	204	0	204
TCGA-DU-5852-01	TCGA-DU-5852	1	205	1	205	1	24
TCGA-DU-6408-01	TCGA-DU-6408	1	3470	NA	3470	1	2097
TCGA-DB-A4XB-01	TCGA-DB-A4XB	0	919	0	919	0	919
TCGA-E1-A7YY-01	TCGA-E1-A7YY	1	4445	1	4445	1	958
TCGA-FG-A4MT-01	TCGA-FG-A4MT	0	1164	0	1164	1	499
TCGA-FG-A4MT-02	TCGA-FG-A4MT	0	1164	0	1164	1	499
TCGA-06-1804-01	TCGA-06-1804	1	414	1	414	1	414
TCGA-HT-A619-01	TCGA-HT-A619	0	651	0	651	0	651
TCGA-P5-A72U-01	TCGA-P5-A72U	0	7	0	7	0	7
TCGA-QH-A870-01	TCGA-QH-A870	0	395	0	395	1	335
TCGA-06-2569-01	TCGA-06-2569	0	13	0	13	0	13
TCGA-HT-A5R9-01	TCGA-HT-A5R9	0	2	0	2	0	2
TCGA-DU-6404-02	TCGA-DU-6404	1	4068	1	4068	1	1154
TCGA-CS-4941-01	TCGA-CS-4941	1	234	1	234	1	9
TCGA-DU-6404-01	TCGA-DU-6404	1	4068	1	4068	1	1154
TCGA-19-0957-02	TCGA-19-0957	1	666	1	666	1	50
TCGA-32-2638-01	TCGA-32-2638	1	766	1	766	1	766
TCGA-FG-5964-01	TCGA-FG-5964	0	1588	0	1588	0	1588
TCGA-CS-5396-01	TCGA-CS-5396	0	1631	0	1631	0	1631
TCGA-HT-8107-01	TCGA-HT-8107	0	14	0	14	0	14
TCGA-14-0790-01	TCGA-14-0790	1	419	1	419	1	419
TCGA-DU-A7TA-01	TCGA-DU-A7TA	0	2565	0	2565	0	2565
TCGA-14-2554-01	TCGA-14-2554	1	532	1	532	1	532
TCGA-28-2514-01	TCGA-28-2514	0	160	0	160	0	160
TCGA-HW-8319-01	TCGA-HW-8319	1	1209	1	1209	1	997
TCGA-06-5859-01	TCGA-06-5859	0	139	0	139	0	139
TCGA-DH-A7UR-01	TCGA-DH-A7UR	0	1650	0	1650	0	1650
TCGA-TM-A84H-01	TCGA-TM-A84H	0	926	0	926	0	926
TCGA-S9-A6TZ-01	TCGA-S9-A6TZ	0	1120	0	1120	1	552
TCGA-HT-7479-01	TCGA-HT-7479	0	1227	0	1227	1	705
TCGA-26-5133-01	TCGA-26-5133	0	452	0	452	1	370
TCGA-DU-6400-01	TCGA-DU-6400	1	37	1	37	1	37
TCGA-S9-A6WL-01	TCGA-S9-A6WL	0	946	0	946	1	240
TCGA-DB-A75K-01	TCGA-DB-A75K	0	368	0	368	0	368
TCGA-DB-A4XD-01	TCGA-DB-A4XD	0	1210	0	1210	0	1210
TCGA-DB-A64Q-01	TCGA-DB-A64Q	0	182	0	182	0	182
TCGA-06-0132-01	TCGA-06-0132	1	771	1	771	1	482
TCGA-S9-A7IZ-01	TCGA-S9-A7IZ	0	608	0	608	1	467
TCGA-DB-5275-01	TCGA-DB-5275	0	1458	0	1458	0	1458
TCGA-S9-A6WH-01	TCGA-S9-A6WH	0	1173	0	1173	0	1173
TCGA-HT-7602-01	TCGA-HT-7602	0	908	0	908	0	908
TCGA-DU-A5TU-01	TCGA-DU-A5TU	0	796	0	796	1	186
TCGA-19-2624-01	TCGA-19-2624	1	5	0	5	0	5
TCGA-HT-A5RB-01	TCGA-HT-A5RB	0	3	0	3	0	3
TCGA-14-0871-01	TCGA-14-0871	1	880	NA	880	0	880
TCGA-HT-7616-01	TCGA-HT-7616	1	7	1	7	1	7
TCGA-S9-A7R8-01	TCGA-S9-A7R8	1	961	1	961	1	698
TCGA-41-5651-01	TCGA-41-5651	1	460	1	460	1	210
TCGA-QH-A6XA-01	TCGA-QH-A6XA	0	502	0	502	0	502
TCGA-HT-8111-01	TCGA-HT-8111	0	7	0	7	0	7
TCGA-E1-A7Z2-01	TCGA-E1-A7Z2	1	398	1	398	1	213
TCGA-DU-A5TP-01	TCGA-DU-A5TP	0	1012	0	1012	1	203
TCGA-VM-A8CD-01	TCGA-VM-A8CD	1	240	1	240	1	240
TCGA-RY-A83Y-01	TCGA-RY-A83Y	0	166	0	166	0	166
TCGA-HT-7482-01	TCGA-HT-7482	0	3253	0	3253	1	374
TCGA-TQ-A7RK-02	TCGA-TQ-A7RK	0	1341	0	1341	1	858
TCGA-TQ-A7RK-01	TCGA-TQ-A7RK	0	1341	0	1341	1	858
TCGA-HT-7858-01	TCGA-HT-7858	0	1540	0	1540	0	1540
TCGA-06-0210-01	TCGA-06-0210	1	225	1	225	1	67
TCGA-06-0210-02	TCGA-06-0210	1	225	1	225	1	67
TCGA-HT-7475-01	TCGA-HT-7475	0	530	0	530	0	530
TCGA-HT-8564-01	TCGA-HT-8564	0	478	0	478	1	120
TCGA-32-1982-01	TCGA-32-1982	1	142	1	142	1	142
TCGA-DU-8162-01	TCGA-DU-8162	1	444	1	444	1	402
TCGA-DB-A64U-01	TCGA-DB-A64U	0	846	0	846	0	846
TCGA-S9-A6WE-01	TCGA-S9-A6WE	0	4113	0	4113	0	4113
TCGA-DB-A64W-01	TCGA-DB-A64W	1	438	0	438	0	438
TCGA-R8-A6MO-01	TCGA-R8-A6MO	0	993	0	993	0	993
TCGA-28-5216-01	TCGA-28-5216	0	415	0	415	0	415
TCGA-DU-5872-01	TCGA-DU-5872	0	532	0	532	1	265
TCGA-HW-8322-01	TCGA-HW-8322	0	758	0	758	0	758
TCGA-DU-5870-02	TCGA-DU-5870	0	5546	0	5546	1	4347
TCGA-HT-8105-01	TCGA-HT-8105	0	190	0	190	0	190
TCGA-12-0619-01	TCGA-12-0619	1	1062	1	1062	1	203
TCGA-DU-5870-01	TCGA-DU-5870	0	5546	0	5546	1	4347
TCGA-KT-A7W1-01	TCGA-KT-A7W1	0	438	0	438	1	84
TCGA-HT-7692-01	TCGA-HT-7692	0	90	0	90	0	90
TCGA-WY-A859-01	TCGA-WY-A859	0	1213	0	1213	0	1213
TCGA-06-2557-01	TCGA-06-2557	1	33	1	33	1	33
TCGA-HT-7854-01	TCGA-HT-7854	0	1201	0	1201	1	1147
TCGA-R8-A6ML-01	TCGA-R8-A6ML	0	2860	0	2860	0	2860
TCGA-VM-A8C9-01	TCGA-VM-A8C9	0	1314	0	1314	0	1314
TCGA-HT-7686-01	TCGA-HT-7686	0	1300	0	1300	0	1300
TCGA-DU-6410-01	TCGA-DU-6410	0	242	0	242	0	242
TCGA-27-1835-01	TCGA-27-1835	1	648	1	648	1	157
TCGA-S9-A6U9-01	TCGA-S9-A6U9	0	2918	0	2918	0	2918
TCGA-CS-6290-01	TCGA-CS-6290	1	1137	NA	1137	0	1137
TCGA-TQ-A7RO-01	TCGA-TQ-A7RO	0	949	0	949	0	949
TCGA-DU-7019-01	TCGA-DU-7019	0	800	0	800	0	800
TCGA-06-5858-01	TCGA-06-5858	0	187	0	187	1	97
TCGA-HT-7860-01	TCGA-HT-7860	0	15	0	15	0	15
TCGA-FG-A711-01	TCGA-FG-A711	1	1481	1	1481	1	347
TCGA-TQ-A7RM-01	TCGA-TQ-A7RM	0	1116	0	1116	0	1116
TCGA-E1-A7YN-01	TCGA-E1-A7YN	1	727	1	727	1	420
TCGA-S9-A7R4-01	TCGA-S9-A7R4	0	914	0	914	0	914
TCGA-E1-5318-01	TCGA-E1-5318	1	2379	1	2379	1	362
TCGA-HT-7676-01	TCGA-HT-7676	0	5	0	5	0	5
TCGA-S9-A7J3-01	TCGA-S9-A7J3	0	629	0	629	0	629
TCGA-DU-A6S2-01	TCGA-DU-A6S2	0	777	0	777	0	777
TCGA-P5-A5F2-01	TCGA-P5-A5F2	0	242	0	242	0	242
TCGA-E1-5304-01	TCGA-E1-5304	1	1251	1	1251	1	903
TCGA-DU-7006-01	TCGA-DU-7006	1	349	1	349	1	349
TCGA-TM-A84S-01	TCGA-TM-A84S	0	454	0	454	0	454
TCGA-HT-7469-01	TCGA-HT-7469	1	351	1	351	1	92
TCGA-WY-A85B-01	TCGA-WY-A85B	0	1393	0	1393	0	1393
TCGA-TQ-A7RS-01	TCGA-TQ-A7RS	0	0	0	0	0	0
TCGA-26-5136-01	TCGA-26-5136	1	577	1	577	1	577
TCGA-CS-4943-01	TCGA-CS-4943	1	1106	1	1106	1	1106
TCGA-QH-A65Z-01	TCGA-QH-A65Z	0	427	0	427	0	427
TCGA-DB-5276-01	TCGA-DB-5276	0	2218	0	2218	0	2218
TCGA-P5-A730-01	TCGA-P5-A730	0	333	0	333	0	333
TCGA-TM-A84L-01	TCGA-TM-A84L	1	1242	1	1242	1	987
TCGA-28-2509-01	TCGA-28-2509	0	145	0	145	0	145
TCGA-DU-8161-01	TCGA-DU-8161	1	722	1	722	1	111
TCGA-WY-A85D-01	TCGA-WY-A85D	0	1147	0	1147	1	887
TCGA-DH-A669-02	TCGA-DH-A669	1	919	0	919	1	260
TCGA-S9-A6UB-01	TCGA-S9-A6UB	0	3761	0	3761	0	3761
TCGA-E1-A7YM-01	TCGA-E1-A7YM	1	648	1	648	1	88
TCGA-DB-5273-01	TCGA-DB-5273	0	2493	0	2493	0	2493
TCGA-19-2629-01	TCGA-19-2629	1	737	1	737	1	145
TCGA-TM-A7C4-01	TCGA-TM-A7C4	0	1470	0	1470	0	1470
TCGA-DH-A66F-01	TCGA-DH-A66F	0	523	0	523	0	523
TCGA-HT-7607-01	TCGA-HT-7607	1	96	1	96	1	96
TCGA-DU-6393-01	TCGA-DU-6393	1	1585	NA	1585	0	1585
TCGA-06-5413-01	TCGA-06-5413	0	268	0	268	1	195
TCGA-HT-8108-01	TCGA-HT-8108	0	76	0	76	0	76
TCGA-E1-A7YD-01	TCGA-E1-A7YD	1	435	1	435	1	284
TCGA-41-3915-01	TCGA-41-3915	1	360	1	360	1	288
TCGA-19-5960-01	TCGA-19-5960	1	455	1	455	1	382
TCGA-14-1034-01	TCGA-14-1034	1	485	1	485	1	282
TCGA-14-1034-02	TCGA-14-1034	1	485	1	485	1	282
TCGA-S9-A7IY-01	TCGA-S9-A7IY	0	715	0	715	0	715
TCGA-26-1442-01	TCGA-26-1442	0	953	0	953	0	953
TCGA-TQ-A7RP-01	TCGA-TQ-A7RP	0	914	0	914	0	914
TCGA-P5-A736-01	TCGA-P5-A736	0	230	0	230	0	230
TCGA-06-0646-01	TCGA-06-0646	1	175	1	175	1	90
TCGA-06-0138-01	TCGA-06-0138	1	737	1	737	1	394
TCGA-27-2528-01	TCGA-27-2528	1	480	1	480	1	72
TCGA-P5-A5EV-01	TCGA-P5-A5EV	0	7	0	7	0	7
TCGA-HT-7874-01	TCGA-HT-7874	0	1130	0	1130	0	1130
TCGA-HT-7470-01	TCGA-HT-7470	1	1220	0	1220	0	1220
TCGA-28-5208-01	TCGA-28-5208	1	544	1	544	1	148
TCGA-DU-7009-01	TCGA-DU-7009	1	4695	1	4695	1	2960
TCGA-P5-A781-01	TCGA-P5-A781	0	134	0	134	0	134
TCGA-DH-5140-01	TCGA-DH-5140	1	607	1	607	1	607
TCGA-FG-A4MY-01	TCGA-FG-A4MY	0	721	0	721	0	721
TCGA-TM-A7CF-01	TCGA-TM-A7CF	0	1989	0	1989	1	924
TCGA-TM-A7CF-02	TCGA-TM-A7CF	0	1989	0	1989	1	924
TCGA-27-1830-01	TCGA-27-1830	1	154	1	154	1	124
TCGA-06-0184-01	TCGA-06-0184	1	2126	1	2126	1	1276
TCGA-12-3652-01	TCGA-12-3652	1	1062	1	1062	1	203
TCGA-WY-A858-01	TCGA-WY-A858	0	1337	0	1337	0	1337
TCGA-S9-A6U6-01	TCGA-S9-A6U6	0	1069	0	1069	0	1069
TCGA-06-2559-01	TCGA-06-2559	1	150	1	150	1	150
TCGA-HT-8015-01	TCGA-HT-8015	0	3	0	3	0	3
TCGA-RY-A845-01	TCGA-RY-A845	0	596	0	596	0	596
TCGA-DU-7010-01	TCGA-DU-7010	1	456	1	456	1	193
TCGA-S9-A6U2-01	TCGA-S9-A6U2	0	908	0	908	0	908
TCGA-DU-A76K-01	TCGA-DU-A76K	1	347	1	347	1	203
TCGA-DU-7294-01	TCGA-DU-7294	0	2869	0	2869	0	2869
TCGA-DU-6405-01	TCGA-DU-6405	1	605	1	605	1	486
TCGA-06-0152-02	TCGA-06-0152	1	375	1	375	1	299
TCGA-76-4927-01	TCGA-76-4927	1	535	1	535	1	416
TCGA-DU-8168-01	TCGA-DU-8168	0	431	0	431	0	431
TCGA-06-2562-01	TCGA-06-2562	1	382	1	382	1	151
TCGA-QH-A6X3-01	TCGA-QH-A6X3	0	313	0	313	0	313
TCGA-DU-6401-01	TCGA-DU-6401	1	2660	1	2660	1	1886
TCGA-26-5132-01	TCGA-26-5132	0	286	0	286	0	286
TCGA-32-2632-01	TCGA-32-2632	1	269	1	269	1	269
TCGA-DU-6396-01	TCGA-DU-6396	1	2286	1	2286	1	106
TCGA-41-2572-01	TCGA-41-2572	1	406	1	406	1	122
TCGA-E1-A7YH-01	TCGA-E1-A7YH	1	2835	1	2835	1	689
TCGA-DU-7306-01	TCGA-DU-7306	0	1277	0	1277	1	1250
TCGA-HT-8019-01	TCGA-HT-8019	0	1004	0	1004	0	1004
TCGA-06-0130-01	TCGA-06-0130	1	394	1	394	1	244
TCGA-HT-A74H-01	TCGA-HT-A74H	0	74	0	74	0	74
TCGA-DH-A7US-01	TCGA-DH-A7US	0	706	0	706	0	706
TCGA-FG-A87N-01	TCGA-FG-A87N	0	567	0	567	0	567
TCGA-HT-7478-01	TCGA-HT-7478	0	194	0	194	0	194
TCGA-DU-7290-01	TCGA-DU-7290	1	315	1	315	1	315
TCGA-DU-8164-01	TCGA-DU-8164	0	651	0	651	0	651
TCGA-DB-A64L-01	TCGA-DB-A64L	0	736	0	736	1	724
TCGA-VV-A829-01	TCGA-VV-A829	0	1127	0	1127	0	1127
TCGA-HT-A61B-01	TCGA-HT-A61B	0	533	0	533	0	533
TCGA-19-4065-02	TCGA-19-4065	0	214	0	214	1	70
TCGA-DH-A66B-01	TCGA-DH-A66B	0	1279	0	1279	0	1279
TCGA-FG-8182-01	TCGA-FG-8182	0	416	0	416	0	416
TCGA-HT-7603-01	TCGA-HT-7603	0	705	0	705	0	705
TCGA-DU-6397-02	TCGA-DU-6397	1	1401	1	1401	1	837
TCGA-DU-6397-01	TCGA-DU-6397	1	1401	1	1401	1	837
TCGA-HT-A4DS-01	TCGA-HT-A4DS	0	7	0	7	0	7
TCGA-06-0743-01	TCGA-06-0743	1	803	1	803	1	176
TCGA-DU-5853-01	TCGA-DU-5853	0	407	0	407	0	407
TCGA-CS-6670-01	TCGA-CS-6670	0	1426	0	1426	0	1426
TCGA-27-2519-01	TCGA-27-2519	1	550	1	550	1	256
TCGA-CS-5394-01	TCGA-CS-5394	0	8	0	8	0	8
TCGA-14-1825-01	TCGA-14-1825	1	232	1	232	1	82
TCGA-TM-A84B-01	TCGA-TM-A84B	1	758	1	758	1	758
TCGA-DB-A64P-01	TCGA-DB-A64P	0	916	0	916	0	916
TCGA-DB-A4XF-01	TCGA-DB-A4XF	0	1021	0	1021	1	468
TCGA-FG-5965-02	TCGA-FG-5965	1	1120	1	1120	1	715
TCGA-06-0878-01	TCGA-06-0878	0	218	0	218	1	66
TCGA-HT-A617-01	TCGA-HT-A617	0	491	0	491	1	395
TCGA-TQ-A7RV-01	TCGA-TQ-A7RV	0	1868	0	1868	1	530
TCGA-TQ-A7RV-02	TCGA-TQ-A7RV	0	1868	0	1868	1	530
TCGA-HT-A5R7-01	TCGA-HT-A5R7	0	615	0	615	0	615
TCGA-HW-A5KL-01	TCGA-HW-A5KL	0	878	0	878	0	878
TCGA-06-5416-01	TCGA-06-5416	0	204	0	204	0	204
TCGA-DU-8158-01	TCGA-DU-8158	1	155	1	155	1	155
TCGA-27-1837-01	TCGA-27-1837	1	427	1	427	1	136
TCGA-HT-7474-01	TCGA-HT-7474	0	114	0	114	0	114
TCGA-DH-A7UU-01	TCGA-DH-A7UU	0	417	0	417	0	417
TCGA-QH-A6CZ-01	TCGA-QH-A6CZ	0	279	0	279	0	279
TCGA-RY-A83X-01	TCGA-RY-A83X	0	939	0	939	0	939
TCGA-DH-A669-01	TCGA-DH-A669	1	919	0	919	1	260
TCGA-QH-A6X9-01	TCGA-QH-A6X9	0	58	0	58	0	58
TCGA-HT-8563-01	TCGA-HT-8563	0	860	0	860	0	860
TCGA-DU-5871-01	TCGA-DU-5871	0	576	0	576	0	576
TCGA-TQ-A7RJ-01	TCGA-TQ-A7RJ	0	1229	0	1229	0	1229
TCGA-FG-8186-01	TCGA-FG-8186	0	487	0	487	0	487
TCGA-TM-A84J-01	TCGA-TM-A84J	0	735	0	735	1	454
TCGA-VM-A8CB-01	TCGA-VM-A8CB	0	3	0	3	0	3
TCGA-14-0781-01	TCGA-14-0781	1	29	1	29	1	29
TCGA-HT-7483-01	TCGA-HT-7483	0	5255	0	5255	0	5255
TCGA-HT-7687-01	TCGA-HT-7687	0	3	0	3	0	3
TCGA-TM-A84G-01	TCGA-TM-A84G	0	1236	0	1236	0	1236
TCGA-E1-A7Z6-01	TCGA-E1-A7Z6	1	984	1	984	1	294
TCGA-06-0129-01	TCGA-06-0129	1	1024	1	1024	1	148
TCGA-DU-7014-01	TCGA-DU-7014	1	3571	1	3571	1	3437
TCGA-HT-A74O-01	TCGA-HT-A74O	0	3	0	3	0	3
TCGA-DU-A76O-01	TCGA-DU-A76O	0	522	0	522	0	522
TCGA-DU-A5TW-01	TCGA-DU-A5TW	0	760	0	760	0	760
TCGA-HT-7857-01	TCGA-HT-7857	0	7	0	7	0	7
TCGA-FG-5962-01	TCGA-FG-5962	0	1453	0	1453	0	1453

## Sheet: lactate metabolism genes
ACTN3
EMB
HAGH
HIF1A
LDHA
LDHB
LDHC
LDHD
LDHAL6A
LDHAL6B
SLC5A8
SLC5A12
SLC16A1
SLC16A3
SLC16A7
SLC16A8
SLC25A12
MIR210
MRS2
PARK7
PER2
PFKFB2
PNKD
TIGAR
TP53
DARS2
