# Supplementary material for: Characterization of a lactate metabolism-related signature for evaluation of immune features and prediction prognosis in glioma
Source: Front Neurol. 2023 Jan 9;13:1064349. doi: 10.3389/fneur.2022.1064349 (PMC9868722; doi:10.3389/fneur.2022.1064349)
Supplement: Supplementary Table 2 — The primer sequence of the six LMG-genes for the qRT-PCR. [file Table_2.XLSX]

## Sheet: Sheet1
name	sequence
ACTB-F	CATGTACGTTGCTATCCAGGC
ACTB-R	CTCCTTAATGTCACGCACGAT
MRS2-F	ACTTAGAGCAATGGCTGTTCC
MRS2-R	GCATCCAAGGTCTCAAGGATCAG
LDHA-F	ATGGCAACTCTAAAGGATCAGC
LDHA-R	CCAACCCCAACAACTGTAATCT
SLC16A1-F	AGGTCCAGTTGGATACACCCC
SLC16A1-R	GCATAAGAGAAGCCGATGGAAAT
LDHB-F	TGGTATGGCGTGTGCTATCAG
LDHB-R	TTGGCGGTCACAGAATAATCTTT
SLC25A12-F	AGAGCGTTATATGACCCCAGAA
SLC25A12-R	AGCTGCACGATCTTTGGGTTA
HIF1A-F	GAACGTCGAAAAGAAAAGTCTCG
HIF1A-R	CCTTATCAAGATGCGAACTCACA
